# Supplementary material for: Dynamic Expression of m6A Regulators During Multiple Human Tissue Development and Cancers
Source: Front Cell Dev Biol. 2021 Jan 26;8:629030. doi: 10.3389/fcell.2020.629030 (PMC7870680; doi:10.3389/fcell.2020.629030)
Supplement: Supplementary file 1 [file Table_1.XLSX]

## Sheet: Table S1
A	B	Neither	A Not B	B Not A	Both	Log2 Odds Ratio	p-Value	q-Value	Tendency
YTHDF3	VIRMA	9440	144	407	198	>3	<0.001	<0.001	Co-occurrence
HNRNPC	METTL3	9934	74	87	94	>3	<0.001	<0.001	Co-occurrence
IGF2BP3	HNRNPA2B1	9837	149	107	96	>3	<0.001	<0.001	Co-occurrence
YTHDC2	ZC3H13	9525	213	383	68	2.989	<0.001	<0.001	Co-occurrence
YTHDC1	YTHDC2	9726	182	230	51	>3	<0.001	<0.001	Co-occurrence
RBM15	ZC3H13	9569	169	399	52	2.883	<0.001	<0.001	Co-occurrence
YTHDC1	ZC3H13	9557	181	399	52	2.783	<0.001	<0.001	Co-occurrence
YTHDC1	RBM15	9770	198	186	35	>3	<0.001	<0.001	Co-occurrence
IGF2BP1	YTHDC2	9666	242	239	42	2.811	<0.001	<0.001	Co-occurrence
METTL14	ZC3H13	9651	87	418	33	>3	<0.001	<0.001	Co-occurrence
YTHDC2	RBM15	9722	246	186	35	2.895	<0.001	<0.001	Co-occurrence
IGF2BP1	ZC3H13	9502	236	403	48	2.262	<0.001	<0.001	Co-occurrence
IGF2BP3	YTHDC2	9698	210	246	35	2.716	<0.001	<0.001	Co-occurrence
VIRMA	ZC3H13	9205	533	379	72	1.714	<0.001	<0.001	Co-occurrence
YTHDC2	FTO	9756	252	152	29	2.885	<0.001	<0.001	Co-occurrence
YTHDC2	RBMX	9754	252	154	29	2.866	<0.001	<0.001	Co-occurrence
YTHDC1	FTO	9801	207	155	26	2.99	<0.001	<0.001	Co-occurrence
YTHDC1	METTL14	9857	212	99	21	>3	<0.001	<0.001	Co-occurrence
YTHDC1	IGF2BP1	9703	202	253	31	2.557	<0.001	<0.001	Co-occurrence
YTHDC1	RBM15B	9825	210	131	23	>3	<0.001	<0.001	Co-occurrence
YTHDC1	VIRMA	9396	188	560	45	2.006	<0.001	<0.001	Co-occurrence
YTHDF2	RBM15	9851	117	200	21	>3	<0.001	<0.001	Co-occurrence
ZC3H13	FTO	9590	418	148	33	2.355	<0.001	<0.001	Co-occurrence
IGF2BP1	RBM15	9713	255	192	29	2.524	<0.001	<0.001	Co-occurrence
YTHDC2	YTHDF2	9793	258	115	23	2.924	<0.001	<0.001	Co-occurrence
VIRMA	RBM15B	9465	570	119	35	2.288	<0.001	<0.001	Co-occurrence
RBMX	ZC3H13	9588	150	418	33	2.335	<0.001	<0.001	Co-occurrence
RBMX	VIRMA	9439	145	567	38	2.125	<0.001	<0.001	Co-occurrence
IGF2BP1	VIRMA	9349	235	556	49	1.81	<0.001	<0.001	Co-occurrence
YTHDC1	IGF2BP3	9738	206	218	27	2.55	<0.001	<0.001	Co-occurrence
METTL14	RBM15	9867	101	202	19	>3	<0.001	<0.001	Co-occurrence
YTHDC2	METTL14	9809	260	99	21	>3	<0.001	<0.001	Co-occurrence
IGF2BP2	HNRNPC	9415	606	131	37	2.134	<0.001	<0.001	Co-occurrence
YTHDC1	METTL3	9798	210	158	23	2.764	<0.001	<0.001	Co-occurrence
YTHDC1	YTHDF2	9838	213	118	20	2.969	<0.001	<0.001	Co-occurrence
RBM15	FTO	9809	199	159	22	2.77	<0.001	<0.001	Co-occurrence
YTHDC2	WTAP	9758	257	150	24	2.603	<0.001	<0.001	Co-occurrence
METTL3	ZC3H13	9588	150	420	31	2.238	<0.001	<0.001	Co-occurrence
YTHDF3	YTHDC2	9600	308	247	34	2.101	<0.001	<0.001	Co-occurrence
YTHDF2	VIRMA	9477	107	574	31	2.258	<0.001	<0.001	Co-occurrence
YTHDF1	VIRMA	9321	263	555	50	1.675	<0.001	<0.001	Co-occurrence
YTHDC1	RBMX	9795	211	161	22	2.665	<0.001	<0.001	Co-occurrence
WTAP	ZC3H13	9593	145	422	29	2.185	<0.001	<0.001	Co-occurrence
IGF2BP1	FTO	9747	261	158	23	2.443	<0.001	<0.001	Co-occurrence
VIRMA	FTO	9437	571	147	34	1.935	<0.001	<0.001	Co-occurrence
RBMX	WTAP	9850	165	156	18	2.784	<0.001	<0.001	Co-occurrence
IGF2BP3	METTL3	9784	224	160	21	2.519	<0.001	<0.001	Co-occurrence
IGF2BP3	FTO	9784	224	160	21	2.519	<0.001	<0.001	Co-occurrence
IGF2BP3	ZC3H13	9527	211	417	34	1.88	<0.001	<0.001	Co-occurrence
METTL14	FTO	9903	105	166	15	>3	<0.001	<0.001	Co-occurrence
METTL14	RBM15B	9929	106	140	14	>3	<0.001	<0.001	Co-occurrence
RBMX	METTL14	9901	168	105	15	>3	<0.001	<0.001	Co-occurrence
YTHDC1	YTHDF3	9642	205	314	28	2.068	<0.001	<0.001	Co-occurrence
YTHDF2	ZC3H13	9624	114	427	24	2.246	<0.001	<0.001	Co-occurrence
YTHDF2	METTL14	9944	125	107	13	>3	<0.001	<0.001	Co-occurrence
YTHDC2	VIRMA	9346	238	562	43	1.587	<0.001	<0.001	Co-occurrence
IGF2BP1	IGF2BP3	9685	259	220	25	2.087	<0.001	<0.001	Co-occurrence
IGF2BP1	YTHDF3	9593	254	312	30	1.861	<0.001	<0.001	Co-occurrence
METTL3	METTL14	9902	167	106	14	2.969	<0.001	<0.001	Co-occurrence
IGF2BP2	FTO	9398	610	148	33	1.78	<0.001	<0.001	Co-occurrence
VIRMA	RBM15	9399	569	185	36	1.685	<0.001	<0.001	Co-occurrence
YTHDF1	ZC3H13	9462	276	414	37	1.615	<0.001	<0.001	Co-occurrence
IGF2BP3	VIRMA	9377	207	567	38	1.602	<0.001	<0.001	Co-occurrence
IGF2BP1	RBM15B	9770	265	135	19	2.375	<0.001	<0.001	Co-occurrence
WTAP	FTO	9850	158	165	16	2.596	<0.001	<0.001	Co-occurrence
IGF2BP3	RBM15	9744	224	200	21	2.191	<0.001	<0.001	Co-occurrence
YTHDF1	WTAP	9723	292	153	21	2.192	<0.001	<0.001	Co-occurrence
RBMX	RBM15	9803	165	203	18	2.397	<0.001	<0.001	Co-occurrence
YTHDF2	WTAP	9891	124	160	14	2.803	<0.001	<0.001	Co-occurrence
METTL14	VIRMA	9488	96	581	24	2.029	<0.001	<0.001	Co-occurrence
METTL3	FTO	9843	165	165	16	2.532	<0.001	<0.001	Co-occurrence
YTHDF3	ZC3H13	9434	304	413	38	1.514	<0.001	<0.001	Co-occurrence
RBMX	METTL3	9841	167	165	16	2.515	<0.001	<0.001	Co-occurrence
YTHDC1	IGF2BP2	9350	196	606	37	1.542	<0.001	<0.001	Co-occurrence
IGF2BP3	METTL14	9839	230	105	15	2.611	<0.001	<0.001	Co-occurrence
WTAP	RBM15	9811	157	204	17	2.381	<0.001	<0.001	Co-occurrence
YTHDC1	HNRNPC	9805	216	151	17	2.353	<0.001	<0.001	Co-occurrence
IGF2BP2	METTL3	9396	612	150	31	1.666	<0.001	<0.001	Co-occurrence
METTL3	RBM15	9804	164	204	17	2.317	<0.001	<0.001	Co-occurrence
METTL3	WTAP	9849	166	159	15	2.485	<0.001	<0.001	Co-occurrence
YTHDC1	WTAP	9799	216	157	17	2.296	<0.001	<0.001	Co-occurrence
YTHDC2	METTL3	9746	262	162	19	2.125	<0.001	<0.001	Co-occurrence
IGF2BP1	METTL3	9743	265	162	19	2.108	<0.001	<0.001	Co-occurrence
YTHDF3	METTL3	9687	321	160	21	1.986	<0.001	<0.001	Co-occurrence
YTHDC1	HNRNPA2B1	9771	215	185	18	2.145	<0.001	<0.001	Co-occurrence
METTL14	WTAP	9907	108	162	12	2.764	<0.001	<0.001	Co-occurrence
IGF2BP1	HNRNPC	9755	266	150	18	2.138	<0.001	<0.001	Co-occurrence
IGF2BP3	YTHDF2	9821	230	123	15	2.381	<0.001	<0.001	Co-occurrence
IGF2BP2	RBM15	9359	609	187	34	1.482	<0.001	<0.001	Co-occurrence
YTHDC2	RBM15B	9771	264	137	17	2.199	<0.001	<0.001	Co-occurrence
RBM15	RBM15B	9829	206	139	15	2.364	<0.001	<0.001	Co-occurrence
IGF2BP1	YTHDF2	9783	268	122	16	2.259	<0.001	<0.001	Co-occurrence
HNRNPC	RBMX	9852	154	169	14	2.406	<0.001	<0.001	Co-occurrence
IGF2BP1	YTHDF1	9617	259	288	25	1.688	<0.001	<0.001	Co-occurrence
YTHDC1	YTHDF1	9665	211	291	22	1.792	<0.001	<0.001	Co-occurrence
YTHDC2	HNRNPA2B1	9724	262	184	19	1.938	<0.001	<0.001	Co-occurrence
HNRNPA2B1	ZC3H13	9560	178	426	25	1.656	<0.001	<0.001	Co-occurrence
IGF2BP1	RBMX	9740	266	165	18	1.998	<0.001	<0.001	Co-occurrence
YTHDF3	YTHDF2	9726	325	121	17	2.072	<0.001	<0.001	Co-occurrence
RBM15B	ZC3H13	9605	133	430	21	1.818	<0.001	<0.001	Co-occurrence
IGF2BP2	IGF2BP3	9336	608	210	35	1.356	<0.001	<0.001	Co-occurrence
RBMX	FTO	9839	169	167	14	2.287	<0.001	<0.001	Co-occurrence
IGF2BP1	METTL14	9799	270	106	14	2.261	<0.001	<0.001	Co-occurrence
IGF2BP3	YTHDF1	9653	223	291	22	1.71	<0.001	<0.001	Co-occurrence
YTHDF2	RBM15B	9908	127	143	11	2.585	<0.001	<0.001	Co-occurrence
METTL3	VIRMA	9430	154	578	27	1.516	<0.001	<0.001	Co-occurrence
IGF2BP3	RBMX	9777	229	167	16	2.032	<0.001	<0.001	Co-occurrence
HNRNPA2B1	VIRMA	9410	174	576	29	1.445	<0.001	<0.001	Co-occurrence
YTHDF3	FTO	9685	323	162	19	1.814	<0.001	<0.001	Co-occurrence
YTHDF3	RBMX	9683	323	164	19	1.796	<0.001	<0.001	Co-occurrence
METTL14	ALKBH5	9923	110	146	10	2.627	<0.001	<0.001	Co-occurrence
HNRNPA2B1	FTO	9819	189	167	14	2.123	<0.001	<0.001	Co-occurrence
IGF2BP2	ZC3H13	9147	591	399	52	1.012	<0.001	<0.001	Co-occurrence
IGF2BP2	YTHDC2	9302	606	244	37	1.219	<0.001	<0.001	Co-occurrence
YTHDC2	HNRNPC	9756	265	152	16	1.954	<0.001	<0.001	Co-occurrence
YTHDF1	METTL14	9770	299	106	14	2.11	<0.001	<0.001	Co-occurrence
YTHDF1	YTHDF3	9560	287	316	26	1.455	<0.001	<0.001	Co-occurrence
IGF2BP3	WTAP	9785	230	159	15	2.005	<0.001	<0.001	Co-occurrence
IGF2BP1	IGF2BP2	9299	247	606	37	1.201	<0.001	<0.001	Co-occurrence
RBMX	RBM15B	9864	171	142	12	2.285	<0.001	<0.001	Co-occurrence
WTAP	VIRMA	9435	149	580	25	1.449	<0.001	<0.001	Co-occurrence
HNRNPC	FTO	9852	156	169	12	2.165	<0.001	<0.001	Co-occurrence
HNRNPC	ZC3H13	9590	148	431	20	1.588	<0.001	<0.001	Co-occurrence
YTHDF3	RBM15B	9709	326	138	16	1.788	<0.001	<0.001	Co-occurrence
WTAP	RBM15B	9872	163	143	11	2.22	<0.001	<0.001	Co-occurrence
IGF2BP3	YTHDF3	9623	224	321	21	1.491	<0.001	<0.001	Co-occurrence
IGF2BP2	WTAP	9397	618	149	25	1.351	<0.001	<0.001	Co-occurrence
RBM15B	FTO	9865	143	170	11	2.158	<0.001	<0.001	Co-occurrence
HNRNPA2B1	YTHDF2	9859	192	127	11	2.153	<0.001	<0.001	Co-occurrence
HNRNPA2B1	METTL14	9876	193	110	10	2.218	<0.001	<0.001	Co-occurrence
YTHDF1	FTO	9711	297	165	16	1.665	<0.001	<0.001	Co-occurrence
YTHDF3	RBM15	9645	323	202	19	1.49	<0.001	<0.001	Co-occurrence
YTHDF3	HNRNPC	9695	326	152	16	1.646	<0.001	<0.001	Co-occurrence
YTHDF2	FTO	9880	128	171	10	2.174	<0.001	<0.001	Co-occurrence
YTHDF2	RBMX	9878	128	173	10	2.157	<0.001	<0.001	Co-occurrence
IGF2BP2	RBMX	9388	618	158	25	1.265	<0.001	<0.001	Co-occurrence
YTHDC1	ALKBH5	9812	221	144	12	1.887	<0.001	<0.001	Co-occurrence
YTHDF1	RBM15B	9736	299	140	14	1.703	<0.001	<0.001	Co-occurrence
HNRNPC	RBM15	9812	156	209	12	1.853	<0.001	<0.001	Co-occurrence
YTHDF1	ALKBH5	9734	299	142	14	1.682	<0.001	<0.001	Co-occurrence
IGF2BP3	RBM15B	9802	233	142	12	1.83	<0.001	<0.001	Co-occurrence
IGF2BP1	WTAP	9745	270	160	14	1.659	<0.001	<0.001	Co-occurrence
HNRNPC	VIRMA	9438	146	583	22	1.287	<0.001	<0.001	Co-occurrence
IGF2BP2	YTHDF2	9428	623	118	20	1.359	<0.001	<0.001	Co-occurrence
METTL3	RBM15B	9864	171	144	10	2.002	<0.001	<0.001	Co-occurrence
YTHDF1	YTHDC2	9615	293	261	20	1.33	<0.001	<0.001	Co-occurrence
YTHDF1	METTL3	9710	298	166	15	1.558	<0.001	<0.001	Co-occurrence
FTO	ALKBH5	9862	171	146	10	1.982	<0.001	<0.001	Co-occurrence
YTHDF1	RBM15	9672	296	204	17	1.445	<0.001	<0.001	Co-occurrence
YTHDF1	RBMX	9708	298	168	15	1.54	<0.001	<0.001	Co-occurrence
YTHDF2	METTL3	9879	129	172	9	2.003	<0.001	<0.001	Co-occurrence
IGF2BP2	HNRNPA2B1	9368	618	178	25	1.09	<0.001	0.001	Co-occurrence
IGF2BP2	METTL14	9443	626	103	17	1.316	0.001	0.002	Co-occurrence
WTAP	ALKBH5	9868	165	147	9	1.872	0.001	0.002	Co-occurrence
IGF2BP1	HNRNPA2B1	9716	270	189	14	1.414	0.002	0.002	Co-occurrence
RBMX	ALKBH5	9859	174	147	9	1.795	0.002	0.002	Co-occurrence
YTHDF1	HNRNPC	9721	300	155	13	1.442	0.002	0.002	Co-occurrence
VIRMA	ALKBH5	9447	586	137	19	1.161	0.002	0.003	Co-occurrence
YTHDF3	METTL14	9738	331	109	11	1.57	0.002	0.003	Co-occurrence
HNRNPC	WTAP	9856	159	165	9	1.758	0.002	0.003	Co-occurrence
IGF2BP3	HNRNPC	9787	234	157	11	1.551	0.002	0.003	Co-occurrence
IGF2BP2	YTHDF1	9266	610	280	33	0.84	0.003	0.003	Co-occurrence
HNRNPA2B1	WTAP	9822	193	164	10	1.634	0.003	0.003	Co-occurrence
YTHDF3	HNRNPA2B1	9659	327	188	15	1.237	0.003	0.004	Co-occurrence
HNRNPC	METTL14	9908	161	113	7	1.931	0.004	0.004	Co-occurrence
YTHDC2	ALKBH5	9763	270	145	11	1.456	0.004	0.004	Co-occurrence
IGF2BP1	ALKBH5	9760	273	145	11	1.439	0.004	0.005	Co-occurrence
YTHDF2	ALKBH5	9902	131	149	7	1.828	0.005	0.006	Co-occurrence
YTHDF3	WTAP	9686	329	161	13	1.249	0.006	0.006	Co-occurrence
YTHDF2	HNRNPC	9890	131	161	7	1.715	0.008	0.009	Co-occurrence
IGF2BP2	RBM15B	9410	625	136	18	0.995	0.008	0.009	Co-occurrence
ZC3H13	ALKBH5	9596	437	142	14	1.114	0.009	0.01	Co-occurrence
YTHDF1	YTHDF2	9748	303	128	10	1.33	0.01	0.011	Co-occurrence
HNRNPA2B1	METTL3	9814	194	172	9	1.404	0.01	0.011	Co-occurrence
HNRNPA2B1	RBMX	9812	194	174	9	1.387	0.011	0.012	Co-occurrence
HNRNPA2B1	RBM15	9775	193	211	10	1.263	0.013	0.014	Co-occurrence
HNRNPC	RBM15B	9874	161	147	7	1.546	0.014	0.015	Co-occurrence
YTHDF3	ALKBH5	9702	331	145	11	1.153	0.016	0.017	Co-occurrence
YTHDF1	HNRNPA2B1	9685	301	191	12	1.015	0.023	0.024	Co-occurrence
IGF2BP2	VIRMA	8989	595	557	48	0.381	0.058	0.061	Co-occurrence
METTL3	ALKBH5	9858	175	150	6	1.172	0.059	0.062	Co-occurrence
IGF2BP3	ALKBH5	9795	238	149	7	0.951	0.082	0.086	Co-occurrence
HNRNPA2B1	RBM15B	9838	197	148	6	1.018	0.087	0.091	Co-occurrence
IGF2BP2	YTHDF3	9232	615	314	28	0.421	0.094	0.097	Co-occurrence
IGF2BP2	ALKBH5	9404	629	142	14	0.56	0.116	0.119	Co-occurrence
RBM15	ALKBH5	9818	215	150	6	0.869	0.124	0.126	Co-occurrence
HNRNPA2B1	ALKBH5	9835	198	151	5	0.718	0.2	0.204	Co-occurrence
RBM15B	ALKBH5	9883	150	152	4	0.794	0.21	0.213	Co-occurrence
HNRNPC	ALKBH5	9869	164	152	4	0.663	0.256	0.258	Co-occurrence
HNRNPA2B1	HNRNPC	9821	200	165	3	-0.164	0.569	0.569	Mutual exclusivity
