# Supplementary material for: Dynamic Expression of m6A Regulators During Multiple Human Tissue Development and Cancers
Source: Front Cell Dev Biol. 2021 Jan 26;8:629030. doi: 10.3389/fcell.2020.629030 (PMC7870680; doi:10.3389/fcell.2020.629030)
Supplement: Supplementary file 2 [file Table_2.XLSX]

## Sheet: Brain
ID	PATHWAY	P	FDR	ES	NES		ID	PATHWAY	P	FDR	ES	NES		ID	PATHWAY	P	FDR	ES	NES
1	HALLMARK_TNFA_SIGNALING_VIA_NFKB	0.00199203	0.00403161	-0.308874	-1.77707		1	HALLMARK_TNFA_SIGNALING_VIA_NFKB	1	1	-0.133237	-0.653501		1	HALLMARK_TNFA_SIGNALING_VIA_NFKB	0.160847	0.21736	0.298048	1.15744
2	HALLMARK_HYPOXIA	0.00996016	0.017786	-0.257236	-1.47997		2	HALLMARK_HYPOXIA	0.384375	0.571895	-0.211279	-1.03628		2	HALLMARK_HYPOXIA	0.026455	0.0551146	0.339771	1.31946
3	HALLMARK_CHOLESTEROL_HOMEOSTASIS	0.489403	0.520641	0.20011	0.977127		3	HALLMARK_CHOLESTEROL_HOMEOSTASIS	0.00706714	0.0235571	-0.380446	-1.60676		3	HALLMARK_CHOLESTEROL_HOMEOSTASIS	0.738208	0.7431	0.239646	0.842656
4	HALLMARK_MITOTIC_SPINDLE	0.002	0.00403161	0.347182	2.02994		4	HALLMARK_MITOTIC_SPINDLE	0.00158479	0.00804505	-0.328763	-1.60731		4	HALLMARK_MITOTIC_SPINDLE	0.00211416	0.00590389	0.398232	1.54872
5	HALLMARK_WNT_BETA_CATENIN_SIGNALING	0.0272374	0.0425584	0.358698	1.54468		5	HALLMARK_WNT_BETA_CATENIN_SIGNALING	0.00176991	0.00804505	-0.538321	-2.03351		5	HALLMARK_WNT_BETA_CATENIN_SIGNALING	0.0165816	0.0376855	0.478519	1.54429
6	HALLMARK_TGF_BETA_SIGNALING	0.88632	0.88632	0.169564	0.768765		6	HALLMARK_TGF_BETA_SIGNALING	0.132246	0.287492	-0.316753	-1.25683		6	HALLMARK_TGF_BETA_SIGNALING	0.00244499	0.00643418	0.524182	1.77066
7	HALLMARK_IL6_JAK_STAT3_SIGNALING	0.0225873	0.0376454	-0.292418	-1.49115		7	HALLMARK_IL6_JAK_STAT3_SIGNALING	0.988208	1	0.148233	0.667758		7	HALLMARK_IL6_JAK_STAT3_SIGNALING	0.0437284	0.0840931	0.383615	1.37233
8	HALLMARK_DNA_REPAIR	0.00200803	0.00403161	0.275308	1.52755		8	HALLMARK_DNA_REPAIR	0.00169491	0.00804505	-0.47843	-2.22745		8	HALLMARK_DNA_REPAIR	0.711329	0.740968	0.235428	0.891067
9	HALLMARK_G2M_CHECKPOINT	0.00201207	0.00403161	0.565923	3.28766		9	HALLMARK_G2M_CHECKPOINT	0.00158228	0.00804505	-0.674927	-3.29764		9	HALLMARK_G2M_CHECKPOINT	0.0010627	0.00466201	0.590725	2.28847
10	HALLMARK_APOPTOSIS	0.00198413	0.00403161	-0.302462	-1.69496		10	HALLMARK_APOPTOSIS	0.366174	0.571895	-0.218754	-1.0364		10	HALLMARK_APOPTOSIS	0.0497297	0.0888031	0.335848	1.27796
11	HALLMARK_NOTCH_SIGNALING	0.529528	0.551591	-0.231575	-0.947935		11	HALLMARK_NOTCH_SIGNALING	0.0548446	0.144328	-0.402133	-1.42116		11	HALLMARK_NOTCH_SIGNALING	0.0457604	0.0847415	0.468691	1.42379
12	HALLMARK_ADIPOGENESIS	0.0019802	0.00403161	-0.357675	-2.05659		12	HALLMARK_ADIPOGENESIS	0.778378	0.905091	0.178101	0.895383		12	HALLMARK_ADIPOGENESIS	0.0765143	0.12341	0.319261	1.23682
13	HALLMARK_ESTROGEN_RESPONSE_EARLY	0.036	0.0529412	-0.2324	-1.3373		13	HALLMARK_ESTROGEN_RESPONSE_EARLY	0.580556	0.737092	0.189842	0.955421		13	HALLMARK_ESTROGEN_RESPONSE_EARLY	0.00105263	0.00466201	0.429467	1.67103
14	HALLMARK_ESTROGEN_RESPONSE_LATE	0.00199203	0.00403161	-0.2998	-1.72795		14	HALLMARK_ESTROGEN_RESPONSE_LATE	0.0792393	0.188665	-0.249315	-1.21889		14	HALLMARK_ESTROGEN_RESPONSE_LATE	0.00105708	0.00466201	0.455909	1.77302
15	HALLMARK_ANDROGEN_RESPONSE	0.332645	0.378005	-0.204521	-1.0684		15	HALLMARK_ANDROGEN_RESPONSE	0.379074	0.571895	-0.237131	-1.04776		15	HALLMARK_ANDROGEN_RESPONSE	0.00112867	0.00466201	0.488733	1.78241
16	HALLMARK_MYOGENESIS	0.00199203	0.00403161	-0.371391	-2.14058		16	HALLMARK_MYOGENESIS	0.309973	0.571895	0.208456	1.05817		16	HALLMARK_MYOGENESIS	0.112051	0.175079	0.307664	1.1965
17	HALLMARK_PROTEIN_SECRETION	0.11465	0.139817	-0.243361	-1.26022		17	HALLMARK_PROTEIN_SECRETION	0.00239808	0.00926784	0.445168	2.04671		17	HALLMARK_PROTEIN_SECRETION	0.139773	0.205548	0.337191	1.22519
18	HALLMARK_INTERFERON_ALPHA_RESPONSE	0.00209644	0.00403161	-0.465401	-2.40267		18	HALLMARK_INTERFERON_ALPHA_RESPONSE	0.89913	0.977316	-0.179019	-0.785635		18	HALLMARK_INTERFERON_ALPHA_RESPONSE	0.00113636	0.00466201	0.481027	1.74362
19	HALLMARK_INTERFERON_GAMMA_RESPONSE	0.00195695	0.00403161	-0.389288	-2.24785		19	HALLMARK_INTERFERON_GAMMA_RESPONSE	1	1	-0.129013	-0.631208		19	HALLMARK_INTERFERON_GAMMA_RESPONSE	0.00105708	0.00466201	0.429111	1.66754
20	HALLMARK_APICAL_JUNCTION	0.0257426	0.0415203	-0.237137	-1.36351		20	HALLMARK_APICAL_JUNCTION	0.446203	0.619726	-0.207534	-1.01399		20	HALLMARK_APICAL_JUNCTION	0.0021254	0.00590389	0.413218	1.60081
21	HALLMARK_APICAL_SURFACE	0.280738	0.326439	-0.252604	-1.10889		21	HALLMARK_APICAL_SURFACE	0.634581	0.773879	-0.242184	-0.916852		21	HALLMARK_APICAL_SURFACE	0.0203562	0.0442527	0.468842	1.52127
22	HALLMARK_HEDGEHOG_SIGNALING	0.0823293	0.111256	0.332368	1.35155		22	HALLMARK_HEDGEHOG_SIGNALING	0.225664	0.451327	0.304772	1.15555		22	HALLMARK_HEDGEHOG_SIGNALING	0.281633	0.343454	-0.293011	-1.10312
23	HALLMARK_COMPLEMENT	0.00201207	0.00403161	-0.384313	-2.20404		23	HALLMARK_COMPLEMENT	0.0137363	0.0426257	0.262267	1.31768		23	HALLMARK_COMPLEMENT	0.549311	0.624217	0.251854	0.976052
24	HALLMARK_UNFOLDED_PROTEIN_RESPONSE	0.103922	0.129902	0.234166	1.23908		24	HALLMARK_UNFOLDED_PROTEIN_RESPONSE	0.00171527	0.00804505	-0.407873	-1.82618		24	HALLMARK_UNFOLDED_PROTEIN_RESPONSE	0.00110865	0.00466201	0.480031	1.77702
25	HALLMARK_PI3K_AKT_MTOR_SIGNALING	0.0349794	0.0529412	-0.266868	-1.40292		25	HALLMARK_PI3K_AKT_MTOR_SIGNALING	0.0144928	0.0426257	0.30227	1.40235		25	HALLMARK_PI3K_AKT_MTOR_SIGNALING	0.0603352	0.100559	0.357775	1.31855
26	HALLMARK_MTORC1_SIGNALING	0.0996016	0.127694	-0.209322	-1.20647		26	HALLMARK_MTORC1_SIGNALING	0.00158479	0.00804505	-0.357837	-1.74945		26	HALLMARK_MTORC1_SIGNALING	0.00105708	0.00466201	0.475622	1.84968
27	HALLMARK_E2F_TARGETS	0.00203666	0.00403161	0.538841	3.13868		27	HALLMARK_E2F_TARGETS	0.00157729	0.00804505	-0.763571	-3.73583		27	HALLMARK_E2F_TARGETS	0.00105708	0.00466201	0.640819	2.49025
28	HALLMARK_MYC_TARGETS_V1	0.00203666	0.00403161	0.416572	2.42648		28	HALLMARK_MYC_TARGETS_V1	0.00157729	0.00804505	-0.633312	-3.09853		28	HALLMARK_MYC_TARGETS_V1	0.00105708	0.00466201	0.491916	1.91161
29	HALLMARK_MYC_TARGETS_V2	0.179732	0.213967	0.260702	1.19938		29	HALLMARK_MYC_TARGETS_V2	0.00176367	0.00804505	-0.692012	-2.80695		29	HALLMARK_MYC_TARGETS_V2	0.00121212	0.00466201	0.650995	2.2221
30	HALLMARK_EPITHELIAL_MESENCHYMAL_TRANSITION	0.00195695	0.00403161	-0.274337	-1.5841		30	HALLMARK_EPITHELIAL_MESENCHYMAL_TRANSITION	0.00157729	0.00804505	-0.39864	-1.95038		30	HALLMARK_EPITHELIAL_MESENCHYMAL_TRANSITION	0.00105708	0.00466201	0.572941	2.22647
31	HALLMARK_INFLAMMATORY_RESPONSE	0.00195695	0.00403161	-0.416986	-2.40779		31	HALLMARK_INFLAMMATORY_RESPONSE	0.589674	0.737092	0.188504	0.952872		31	HALLMARK_INFLAMMATORY_RESPONSE	0.00211416	0.00590389	0.390357	1.51695
32	HALLMARK_XENOBIOTIC_METABOLISM	0.00199203	0.00403161	-0.356428	-2.05434		32	HALLMARK_XENOBIOTIC_METABOLISM	0.889488	0.977316	0.168135	0.853496		32	HALLMARK_XENOBIOTIC_METABOLISM	0.11945	0.180985	0.306445	1.19176
33	HALLMARK_FATTY_ACID_METABOLISM	0.00201207	0.00403161	-0.363723	-2.02618		33	HALLMARK_FATTY_ACID_METABOLISM	0.336634	0.571895	-0.221802	-1.05047		33	HALLMARK_FATTY_ACID_METABOLISM	0.00324675	0.00811688	0.395111	1.50169
34	HALLMARK_OXIDATIVE_PHOSPHORYLATION	0.00194553	0.00403161	-0.585476	-3.38592		34	HALLMARK_OXIDATIVE_PHOSPHORYLATION	0.0589812	0.147453	0.236689	1.20435		34	HALLMARK_OXIDATIVE_PHOSPHORYLATION	0.611404	0.66457	0.244595	0.951833
35	HALLMARK_GLYCOLYSIS	0.0894942	0.117755	-0.21104	-1.22048		35	HALLMARK_GLYCOLYSIS	0.00158983	0.00804505	-0.3358	-1.64233		35	HALLMARK_GLYCOLYSIS	0.00211193	0.00590389	0.417471	1.62457
36	HALLMARK_REACTIVE_OXIGEN_SPECIES_PATHWAY	0.00206612	0.00403161	-0.4871	-2.16426		36	HALLMARK_REACTIVE_OXIGEN_SPECIES_PATHWAY	0.584973	0.737092	-0.241256	-0.928624		36	HALLMARK_REACTIVE_OXIGEN_SPECIES_PATHWAY	0.173053	0.227702	0.368331	1.21881
37	HALLMARK_P53_PATHWAY	0.0219124	0.0376454	-0.23783	-1.36832		37	HALLMARK_P53_PATHWAY	0.0171875	0.0477431	-0.270823	-1.32833		37	HALLMARK_P53_PATHWAY	0.230688	0.28836	0.287421	1.11617
38	HALLMARK_UV_RESPONSE_UP	0.00201207	0.00403161	-0.314966	-1.75059		38	HALLMARK_UV_RESPONSE_UP	0.428333	0.611905	-0.213477	-1.00956		38	HALLMARK_UV_RESPONSE_UP	0.383784	0.44644	0.275587	1.04927
39	HALLMARK_UV_RESPONSE_DN	0.0666667	0.0925926	-0.232861	-1.27937		39	HALLMARK_UV_RESPONSE_DN	0.00240964	0.00926784	0.335164	1.63179		39	HALLMARK_UV_RESPONSE_DN	0.0010917	0.00466201	0.428284	1.62111
40	HALLMARK_ANGIOGENESIS	0.723493	0.738258	-0.204943	-0.852239		40	HALLMARK_ANGIOGENESIS	0.212844	0.443425	-0.32372	-1.16867		40	HALLMARK_ANGIOGENESIS	0.00398406	0.00948587	0.547646	1.7053
41	HALLMARK_HEME_METABOLISM	0.00199203	0.00403161	-0.280812	-1.61561		41	HALLMARK_HEME_METABOLISM	0.00552486	0.0197316	0.275596	1.385		41	HALLMARK_HEME_METABOLISM	0.57672	0.6408	0.247351	0.960564
42	HALLMARK_COAGULATION	0.00201207	0.00403161	-0.408858	-2.22534		42	HALLMARK_COAGULATION	0.981043	1	0.154644	0.74699		42	HALLMARK_COAGULATION	0.058952	0.100559	0.338272	1.27613
43	HALLMARK_IL2_STAT5_SIGNALING	0.00199203	0.00403161	-0.326039	-1.87582		43	HALLMARK_IL2_STAT5_SIGNALING	0.379688	0.571895	-0.211766	-1.03867		43	HALLMARK_IL2_STAT5_SIGNALING	0.0021164	0.00590389	0.413476	1.60569
44	HALLMARK_BILE_ACID_METABOLISM	0.00412371	0.0076365	-0.309957	-1.64426		44	HALLMARK_BILE_ACID_METABOLISM	0.364734	0.571895	0.222117	1.03952		44	HALLMARK_BILE_ACID_METABOLISM	0.383938	0.44644	0.280629	1.04461
45	HALLMARK_PEROXISOME	0.0390947	0.0558495	-0.265385	-1.39513		45	HALLMARK_PEROXISOME	0.388889	0.571895	0.221298	1.02669		45	HALLMARK_PEROXISOME	0.646927	0.688221	0.248835	0.917063
46	HALLMARK_ALLOGRAFT_REJECTION	0.00195695	0.00403161	-0.370675	-2.14038		46	HALLMARK_ALLOGRAFT_REJECTION	0.884858	0.977316	-0.169992	-0.831698		46	HALLMARK_ALLOGRAFT_REJECTION	0.0359408	0.0718816	0.335509	1.3038
47	HALLMARK_SPERMATOGENESIS	0.342052	0.380058	-0.194598	-1.05916		47	HALLMARK_SPERMATOGENESIS	0.658621	0.784072	-0.200772	-0.925907		47	HALLMARK_SPERMATOGENESIS	0.148472	0.209588	0.315438	1.18999
48	HALLMARK_KRAS_SIGNALING_UP	0.002	0.00403161	-0.280012	-1.60705		48	HALLMARK_KRAS_SIGNALING_UP	0.0935829	0.212688	0.236155	1.18895		48	HALLMARK_KRAS_SIGNALING_UP	0.7431	0.7431	0.229746	0.889791
49	HALLMARK_KRAS_SIGNALING_DN	0.00198413	0.00403161	-0.299563	-1.71617		49	HALLMARK_KRAS_SIGNALING_DN	0.547619	0.737092	0.191934	0.965506		49	HALLMARK_KRAS_SIGNALING_DN	0.150903	0.209588	0.301315	1.16419
50	HALLMARK_PANCREAS_BETA_CELLS	0.450102	0.489241	-0.233901	-1.00342		50	HALLMARK_PANCREAS_BETA_CELLS	0.249443	0.479698	0.291033	1.13421		50	HALLMARK_PANCREAS_BETA_CELLS	0.217593	0.278965	-0.305797	-1.17325

## Sheet: Cerebellum
ID	PATHWAY	P	FDR	ES	NES		ID	PATHWAY	P	FDR	ES	NES		ID	PATHWAY	P	FDR	ES	NES
1	HALLMARK_TNFA_SIGNALING_VIA_NFKB	0.00168634	0.00397425	-0.432911	-2.16435		1	HALLMARK_TNFA_SIGNALING_VIA_NFKB	0.996005	1	-0.154549	-0.703114		1	HALLMARK_TNFA_SIGNALING_VIA_NFKB	0.00201005	0.00624454	0.430634	1.57093
2	HALLMARK_HYPOXIA	0.00168634	0.00397425	-0.314632	-1.57301		2	HALLMARK_HYPOXIA	0.129161	0.248387	-0.258207	-1.1747		2	HALLMARK_HYPOXIA	0.00703518	0.0152939	0.386728	1.41076
3	HALLMARK_CHOLESTEROL_HOMEOSTASIS	0.582418	0.647131	-0.219771	-0.93445		3	HALLMARK_CHOLESTEROL_HOMEOSTASIS	0.00438597	0.0168691	-0.429743	-1.71225		3	HALLMARK_CHOLESTEROL_HOMEOSTASIS	0.136559	0.212491	0.365014	1.23974
4	HALLMARK_MITOTIC_SPINDLE	0.157807	0.207641	-0.228691	-1.14762		4	HALLMARK_MITOTIC_SPINDLE	0.00264201	0.0120091	-0.334543	-1.52693		4	HALLMARK_MITOTIC_SPINDLE	0.00100503	0.00537924	0.503955	1.83832
5	HALLMARK_WNT_BETA_CATENIN_SIGNALING	0.86535	0.901406	-0.19951	-0.763599		5	HALLMARK_WNT_BETA_CATENIN_SIGNALING	0.00161031	0.00805153	-0.495098	-1.75339		5	HALLMARK_WNT_BETA_CATENIN_SIGNALING	0.0045977	0.0125628	0.515997	1.64787
6	HALLMARK_TGF_BETA_SIGNALING	0.0369718	0.0528169	-0.358513	-1.45046		6	HALLMARK_TGF_BETA_SIGNALING	0.0794393	0.172694	-0.352398	-1.31993		6	HALLMARK_TGF_BETA_SIGNALING	0.00110742	0.00537924	0.546763	1.80766
7	HALLMARK_IL6_JAK_STAT3_SIGNALING	0.00176678	0.00397425	-0.439582	-1.9293		7	HALLMARK_IL6_JAK_STAT3_SIGNALING	0.756168	0.859282	-0.210009	-0.855577		7	HALLMARK_IL6_JAK_STAT3_SIGNALING	0.00212314	0.00624454	0.47343	1.62992
8	HALLMARK_DNA_REPAIR	0.0119048	0.0198413	0.300421	1.46693		8	HALLMARK_DNA_REPAIR	0.00135135	0.00805153	-0.534085	-2.3366		8	HALLMARK_DNA_REPAIR	0.0570846	0.095141	0.3577	1.28194
9	HALLMARK_G2M_CHECKPOINT	0.333333	0.396825	0.202494	1.03934		9	HALLMARK_G2M_CHECKPOINT	0.00133156	0.00805153	-0.679073	-3.08743		9	HALLMARK_G2M_CHECKPOINT	0.00100908	0.00537924	0.697767	2.54081
10	HALLMARK_APOPTOSIS	0.00171233	0.00397425	-0.370009	-1.8026		10	HALLMARK_APOPTOSIS	0.0186916	0.0549753	-0.312185	-1.38676		10	HALLMARK_APOPTOSIS	0.00609756	0.014518	0.410338	1.47834
11	HALLMARK_NOTCH_SIGNALING	0.555354	0.631084	-0.261989	-0.93122		11	HALLMARK_NOTCH_SIGNALING	0.110577	0.230369	-0.392506	-1.32233		11	HALLMARK_NOTCH_SIGNALING	0.196721	0.28103	0.40298	1.23261
12	HALLMARK_ADIPOGENESIS	0.00170068	0.00397425	-0.354208	-1.76493		12	HALLMARK_ADIPOGENESIS	0.171771	0.296157	-0.25133	-1.14268		12	HALLMARK_ADIPOGENESIS	0.70333	0.781478	0.251578	0.916083
13	HALLMARK_ESTROGEN_RESPONSE_EARLY	0.00168634	0.00397425	-0.362891	-1.81613		13	HALLMARK_ESTROGEN_RESPONSE_EARLY	0.22237	0.370617	-0.244859	-1.1145		13	HALLMARK_ESTROGEN_RESPONSE_EARLY	0.00502008	0.0125628	0.406628	1.48391
14	HALLMARK_ESTROGEN_RESPONSE_LATE	0.00166113	0.00397425	-0.36174	-1.81528		14	HALLMARK_ESTROGEN_RESPONSE_LATE	0.0713342	0.169843	-0.273489	-1.24827		14	HALLMARK_ESTROGEN_RESPONSE_LATE	0.00502513	0.0125628	0.407326	1.48584
15	HALLMARK_ANDROGEN_RESPONSE	0.00182815	0.00397425	-0.43267	-1.92708		15	HALLMARK_ANDROGEN_RESPONSE	0.319364	0.457369	-0.26024	-1.07776		15	HALLMARK_ANDROGEN_RESPONSE	0.00104384	0.00537924	0.556995	1.94286
16	HALLMARK_MYOGENESIS	0.00166113	0.00397425	-0.386172	-1.93789		16	HALLMARK_MYOGENESIS	0.260238	0.419738	-0.241252	-1.10113		16	HALLMARK_MYOGENESIS	0.39196	0.478	0.286345	1.04452
17	HALLMARK_PROTEIN_SECRETION	0.00179211	0.00397425	-0.454674	-2.03016		17	HALLMARK_PROTEIN_SECRETION	0.00325733	0.0135722	0.376777	1.70632		17	HALLMARK_PROTEIN_SECRETION	0.00947368	0.0189474	0.427718	1.48597
18	HALLMARK_INTERFERON_ALPHA_RESPONSE	0.00179856	0.00397425	-0.402284	-1.78456		18	HALLMARK_INTERFERON_ALPHA_RESPONSE	0.400291	0.5403	-0.248202	-1.02523		18	HALLMARK_INTERFERON_ALPHA_RESPONSE	0.652997	0.742042	0.262579	0.912792
19	HALLMARK_INTERFERON_GAMMA_RESPONSE	0.00167785	0.00397425	-0.379038	-1.89919		19	HALLMARK_INTERFERON_GAMMA_RESPONSE	1	1	-0.110875	-0.505476		19	HALLMARK_INTERFERON_GAMMA_RESPONSE	0.21608	0.293891	0.309384	1.12869
20	HALLMARK_APICAL_JUNCTION	0.00170068	0.00397425	-0.350906	-1.74848		20	HALLMARK_APICAL_JUNCTION	0.12783	0.248387	-0.259176	-1.17836		20	HALLMARK_APICAL_JUNCTION	0.00908174	0.0189203	0.377004	1.3728
21	HALLMARK_APICAL_SURFACE	0.217544	0.265297	-0.308197	-1.18961		21	HALLMARK_APICAL_SURFACE	0.497577	0.606801	-0.273066	-0.974881		21	HALLMARK_APICAL_SURFACE	0.0558087	0.095141	0.42988	1.38252
22	HALLMARK_HEDGEHOG_SIGNALING	0.524324	0.609679	-0.257418	-0.940079		22	HALLMARK_HEDGEHOG_SIGNALING	0.291339	0.441422	0.294813	1.0996		22	HALLMARK_HEDGEHOG_SIGNALING	0.812279	0.828856	0.247355	0.764016
23	HALLMARK_COMPLEMENT	0.00169205	0.00397425	-0.436961	-2.18039		23	HALLMARK_COMPLEMENT	0.320158	0.457369	0.205541	1.05008		23	HALLMARK_COMPLEMENT	0.0252016	0.0466697	0.357884	1.30337
24	HALLMARK_UNFOLDED_PROTEIN_RESPONSE	0.0746004	0.100811	-0.279898	-1.28068		24	HALLMARK_UNFOLDED_PROTEIN_RESPONSE	0.00142045	0.00805153	-0.464872	-1.95191		24	HALLMARK_UNFOLDED_PROTEIN_RESPONSE	0.0010395	0.00537924	0.527871	1.85361
25	HALLMARK_PI3K_AKT_MTOR_SIGNALING	0.005386	0.0103577	-0.34563	-1.5547		25	HALLMARK_PI3K_AKT_MTOR_SIGNALING	0.657593	0.764643	-0.217977	-0.907507		25	HALLMARK_PI3K_AKT_MTOR_SIGNALING	0.435871	0.518894	0.296547	1.03716
26	HALLMARK_MTORC1_SIGNALING	0.0116279	0.0198413	-0.28053	-1.40775		26	HALLMARK_MTORC1_SIGNALING	0.001321	0.00805153	-0.43794	-1.99886		26	HALLMARK_MTORC1_SIGNALING	0.00100503	0.00537924	0.521724	1.90314
27	HALLMARK_E2F_TARGETS	0.763547	0.829942	0.173696	0.894112		27	HALLMARK_E2F_TARGETS	0.00132275	0.00805153	-0.73177	-3.33613		27	HALLMARK_E2F_TARGETS	0.00100503	0.00537924	0.725731	2.6476
28	HALLMARK_MYC_TARGETS_V1	0.00492611	0.0102627	0.294301	1.51493		28	HALLMARK_MYC_TARGETS_V1	0.00132275	0.00805153	-0.671057	-3.05933		28	HALLMARK_MYC_TARGETS_V1	0.00100503	0.00537924	0.627895	2.29067
29	HALLMARK_MYC_TARGETS_V2	1	1	0.124869	0.523896		29	HALLMARK_MYC_TARGETS_V2	0.00152439	0.00805153	-0.707499	-2.69588		29	HALLMARK_MYC_TARGETS_V2	0.00110254	0.00537924	0.598784	1.98772
30	HALLMARK_EPITHELIAL_MESENCHYMAL_TRANSITION	0.00167785	0.00397425	-0.418961	-2.09923		30	HALLMARK_EPITHELIAL_MESENCHYMAL_TRANSITION	0.00132275	0.00805153	-0.472354	-2.15345		30	HALLMARK_EPITHELIAL_MESENCHYMAL_TRANSITION	0.00100503	0.00537924	0.570968	2.08299
31	HALLMARK_INFLAMMATORY_RESPONSE	0.00167785	0.00397425	-0.47755	-2.39279		31	HALLMARK_INFLAMMATORY_RESPONSE	0.463415	0.579268	0.193894	0.990733		31	HALLMARK_INFLAMMATORY_RESPONSE	0.00201005	0.00624454	0.434002	1.58332
32	HALLMARK_XENOBIOTIC_METABOLISM	0.00996678	0.0177978	-0.285602	-1.43321		32	HALLMARK_XENOBIOTIC_METABOLISM	0.359313	0.499046	-0.230439	-1.05178		32	HALLMARK_XENOBIOTIC_METABOLISM	0.505528	0.587823	0.27329	0.996903
33	HALLMARK_FATTY_ACID_METABOLISM	0.00169205	0.00397425	-0.327227	-1.59496		33	HALLMARK_FATTY_ACID_METABOLISM	0.013587	0.0442217	-0.321056	-1.42019		33	HALLMARK_FATTY_ACID_METABOLISM	0.140244	0.212491	0.328012	1.18102
34	HALLMARK_OXIDATIVE_PHOSPHORYLATION	0.0066335	0.0122843	-0.288675	-1.45092		34	HALLMARK_OXIDATIVE_PHOSPHORYLATION	0.0210804	0.0585566	-0.300024	-1.37148		34	HALLMARK_OXIDATIVE_PHOSPHORYLATION	0.285714	0.3663	-0.19842	-1.12236
35	HALLMARK_GLYCOLYSIS	0.0315091	0.0477411	-0.267369	-1.34383		35	HALLMARK_GLYCOLYSIS	0.00131752	0.00805153	-0.356384	-1.62911		35	HALLMARK_GLYCOLYSIS	0.00201005	0.00624454	0.425796	1.55356
36	HALLMARK_REACTIVE_OXIGEN_SPECIES_PATHWAY	0.00530035	0.0103577	-0.434322	-1.69838		36	HALLMARK_REACTIVE_OXIGEN_SPECIES_PATHWAY	0.0141509	0.0442217	-0.423975	-1.54277		36	HALLMARK_REACTIVE_OXIGEN_SPECIES_PATHWAY	0.190692	0.28043	0.376966	1.22195
37	HALLMARK_P53_PATHWAY	0.0337268	0.0495983	-0.267366	-1.3367		37	HALLMARK_P53_PATHWAY	0.0399467	0.0998668	-0.289383	-1.31654		37	HALLMARK_P53_PATHWAY	0.279397	0.3663	0.300531	1.09632
38	HALLMARK_UV_RESPONSE_UP	0.00171821	0.00397425	-0.350765	-1.70381		38	HALLMARK_UV_RESPONSE_UP	0.0121294	0.0433192	-0.320256	-1.418		38	HALLMARK_UV_RESPONSE_UP	0.21748	0.293891	0.31259	1.12607
39	HALLMARK_UV_RESPONSE_DN	0.0017331	0.00397425	-0.391597	-1.87404		39	HALLMARK_UV_RESPONSE_DN	0.0352941	0.0928793	0.269295	1.28481		39	HALLMARK_UV_RESPONSE_DN	0.00204082	0.00624454	0.456456	1.63728
40	HALLMARK_ANGIOGENESIS	0.0126354	0.0203796	-0.441145	-1.62138		40	HALLMARK_ANGIOGENESIS	0.078905	0.172694	-0.393628	-1.36188		40	HALLMARK_ANGIOGENESIS	0.00118343	0.00537924	0.587622	1.81885
41	HALLMARK_HEME_METABOLISM	0.0623946	0.0866592	-0.251887	-1.25932		41	HALLMARK_HEME_METABOLISM	0.151394	0.270347	0.220836	1.12924		41	HALLMARK_HEME_METABOLISM	0.380905	0.476131	0.288494	1.05241
42	HALLMARK_COAGULATION	0.0017452	0.00397425	-0.380999	-1.80633		42	HALLMARK_COAGULATION	0.422554	0.541736	-0.234062	-1.02174		42	HALLMARK_COAGULATION	0.0316973	0.0566024	0.375737	1.34407
43	HALLMARK_IL2_STAT5_SIGNALING	0.00168634	0.00397425	-0.378024	-1.88994		43	HALLMARK_IL2_STAT5_SIGNALING	0.134487	0.249051	-0.256391	-1.16644		43	HALLMARK_IL2_STAT5_SIGNALING	0.00201005	0.00624454	0.42856	1.56336
44	HALLMARK_BILE_ACID_METABOLISM	0.0251347	0.0392729	-0.306865	-1.40685		44	HALLMARK_BILE_ACID_METABOLISM	0.902027	0.980464	0.174433	0.814312		44	HALLMARK_BILE_ACID_METABOLISM	0.765803	0.828856	0.244396	0.85944
45	HALLMARK_PEROXISOME	0.211849	0.264811	-0.255182	-1.14948		45	HALLMARK_PEROXISOME	0.28267	0.441422	-0.262143	-1.09537		45	HALLMARK_PEROXISOME	0.789583	0.828856	0.239761	0.838954
46	HALLMARK_ALLOGRAFT_REJECTION	0.00168634	0.00397425	-0.344684	-1.72501		46	HALLMARK_ALLOGRAFT_REJECTION	0.817577	0.908418	-0.186869	-0.850553		46	HALLMARK_ALLOGRAFT_REJECTION	0.00702811	0.0152939	0.389854	1.4227
47	HALLMARK_SPERMATOGENESIS	0.955711	0.975215	0.157832	0.768573		47	HALLMARK_SPERMATOGENESIS	0.580163	0.69067	-0.217066	-0.947549		47	HALLMARK_SPERMATOGENESIS	0.113497	0.18306	0.340659	1.21859
48	HALLMARK_KRAS_SIGNALING_UP	0.00169779	0.00397425	-0.315144	-1.56902		48	HALLMARK_KRAS_SIGNALING_UP	0.996016	1	0.147658	0.750407		48	HALLMARK_KRAS_SIGNALING_UP	0.0131048	0.0252016	0.373089	1.35902
49	HALLMARK_KRAS_SIGNALING_DN	0.204778	0.262536	-0.224198	-1.11476		49	HALLMARK_KRAS_SIGNALING_DN	1	1	-0.140728	-0.638166		49	HALLMARK_KRAS_SIGNALING_DN	0.908174	0.908174	0.214975	0.782043
50	HALLMARK_PANCREAS_BETA_CELLS	0.853047	0.901406	-0.204706	-0.773542		50	HALLMARK_PANCREAS_BETA_CELLS	0.410628	0.5403	-0.290897	-1.02919		50	HALLMARK_PANCREAS_BETA_CELLS	0.806527	0.828856	0.249376	0.786186

## Sheet: Heart
ID	PATHWAY	P	FDR	ES	NES		ID	PATHWAY	P	FDR	ES	NES		ID	PATHWAY	P	FDR	ES	NES
1	HALLMARK_TNFA_SIGNALING_VIA_NFKB	0.003003	0.00635163	-0.433384	-2.34331		1	HALLMARK_TNFA_SIGNALING_VIA_NFKB	0.047619	0.106257	-0.259907	-1.54886		1	HALLMARK_TNFA_SIGNALING_VIA_NFKB	1	1	0.15138	0.448169
2	HALLMARK_HYPOXIA	0.0149701	0.0277223	-0.262403	-1.41749		2	HALLMARK_HYPOXIA	0.421053	0.648437	-0.169556	-1.00648		2	HALLMARK_HYPOXIA	0.87013	1	0.29236	0.865014
3	HALLMARK_CHOLESTEROL_HOMEOSTASIS	0.00761421	0.0152284	-0.373512	-1.72553		3	HALLMARK_CHOLESTEROL_HOMEOSTASIS	0.931111	0.950113	0.182925	0.683926		3	HALLMARK_CHOLESTEROL_HOMEOSTASIS	0.00100503	0.00405269	0.671508	1.9156
4	HALLMARK_MITOTIC_SPINDLE	0.00151286	0.00635163	0.366296	1.86397		4	HALLMARK_MITOTIC_SPINDLE	0.00509165	0.0424304	0.341987	1.42568		4	HALLMARK_MITOTIC_SPINDLE	0.010989	0.0310278	0.433528	1.2842
5	HALLMARK_WNT_BETA_CATENIN_SIGNALING	0.777778	0.827423	0.206999	0.803873		5	HALLMARK_WNT_BETA_CATENIN_SIGNALING	0.416107	0.648437	-0.221064	-1.00769		5	HALLMARK_WNT_BETA_CATENIN_SIGNALING	0.21209	0.37829	0.432518	1.17627
6	HALLMARK_TGF_BETA_SIGNALING	0.47651	0.529456	0.245583	0.994089		6	HALLMARK_TGF_BETA_SIGNALING	0.289116	0.516278	0.316104	1.1318		6	HALLMARK_TGF_BETA_SIGNALING	0.101215	0.242915	0.45036	1.26052
7	HALLMARK_IL6_JAK_STAT3_SIGNALING	0.00263852	0.00635163	-0.406919	-1.94504		7	HALLMARK_IL6_JAK_STAT3_SIGNALING	0.8878	0.94832	0.193993	0.745305		7	HALLMARK_IL6_JAK_STAT3_SIGNALING	0.722278	0.990552	0.316114	0.910115
8	HALLMARK_DNA_REPAIR	0.34153	0.397128	-0.202986	-1.04664		8	HALLMARK_DNA_REPAIR	0.0222222	0.0854701	-0.277692	-1.58328		8	HALLMARK_DNA_REPAIR	0.841159	1	0.294517	0.860257
9	HALLMARK_G2M_CHECKPOINT	0.00151057	0.00635163	0.592951	2.99757		9	HALLMARK_G2M_CHECKPOINT	0.00101729	0.013369	0.49231	2.05141		9	HALLMARK_G2M_CHECKPOINT	0.000999001	0.00405269	0.552002	1.63301
10	HALLMARK_APOPTOSIS	0.00268817	0.00635163	-0.380397	-2.00138		10	HALLMARK_APOPTOSIS	0.777778	0.94832	-0.157545	-0.925532		10	HALLMARK_APOPTOSIS	0.858142	1	0.293755	0.86171
11	HALLMARK_NOTCH_SIGNALING	0.265664	0.323981	-0.296669	-1.13959		11	HALLMARK_NOTCH_SIGNALING	0.962287	0.962287	0.181223	0.590964		11	HALLMARK_NOTCH_SIGNALING	0.212788	0.37829	0.452831	1.19588
12	HALLMARK_ADIPOGENESIS	0.00294118	0.00635163	-0.605317	-3.27834		12	HALLMARK_ADIPOGENESIS	0.0526316	0.106257	-0.438995	-2.55199		12	HALLMARK_ADIPOGENESIS	0.982018	1	0.251742	0.744736
13	HALLMARK_ESTROGEN_RESPONSE_EARLY	0.021021	0.0362431	-0.254436	-1.37574		13	HALLMARK_ESTROGEN_RESPONSE_EARLY	0.739042	0.947489	0.214429	0.892485		13	HALLMARK_ESTROGEN_RESPONSE_EARLY	0.00799201	0.023976	0.438428	1.29799
14	HALLMARK_ESTROGEN_RESPONSE_LATE	0.00293255	0.00635163	-0.309452	-1.68145		14	HALLMARK_ESTROGEN_RESPONSE_LATE	0.440937	0.648437	0.245556	1.02368		14	HALLMARK_ESTROGEN_RESPONSE_LATE	0.000999001	0.00405269	0.477528	1.41453
15	HALLMARK_ANDROGEN_RESPONSE	0.203209	0.254011	-0.228236	-1.12346		15	HALLMARK_ANDROGEN_RESPONSE	0.0192102	0.0800427	0.361835	1.40775		15	HALLMARK_ANDROGEN_RESPONSE	0.001	0.00405269	0.519081	1.49674
16	HALLMARK_MYOGENESIS	0.00293255	0.00635163	-0.44893	-2.43933		16	HALLMARK_MYOGENESIS	0.05	0.106257	-0.465987	-2.80429		16	HALLMARK_MYOGENESIS	NA	NA	-0.4088	NA
17	HALLMARK_PROTEIN_SECRETION	0.336088	0.397128	-0.217718	-1.05835		17	HALLMARK_PROTEIN_SECRETION	0.00106952	0.013369	0.451019	1.75007		17	HALLMARK_PROTEIN_SECRETION	0.112	0.256	0.414284	1.1939
18	HALLMARK_INTERFERON_ALPHA_RESPONSE	0.0027027	0.00635163	-0.629061	-3.04602		18	HALLMARK_INTERFERON_ALPHA_RESPONSE	0.0144928	0.0724638	-0.303198	-1.5711		18	HALLMARK_INTERFERON_ALPHA_RESPONSE	0.5	0.75	-0.264788	-1.60344
19	HALLMARK_INTERFERON_GAMMA_RESPONSE	0.00296736	0.00635163	-0.507076	-2.75098		19	HALLMARK_INTERFERON_GAMMA_RESPONSE	0.25	0.462963	-0.184043	-1.10293		19	HALLMARK_INTERFERON_GAMMA_RESPONSE	1	1	0.177554	0.52589
20	HALLMARK_APICAL_JUNCTION	0.108824	0.155462	-0.215828	-1.1689		20	HALLMARK_APICAL_JUNCTION	0.892167	0.94832	0.186494	0.777101		20	HALLMARK_APICAL_JUNCTION	0.421578	0.652767	0.345584	1.02235
21	HALLMARK_APICAL_SURFACE	0.0678851	0.109492	-0.340178	-1.38683		21	HALLMARK_APICAL_SURFACE	0.901293	0.94832	0.205643	0.706645		21	HALLMARK_APICAL_SURFACE	0.139796	0.304391	0.458408	1.252
22	HALLMARK_HEDGEHOG_SIGNALING	0.426689	0.484873	0.278769	1.02545		22	HALLMARK_HEDGEHOG_SIGNALING	0.00486618	0.0424304	0.511303	1.68515		22	HALLMARK_HEDGEHOG_SIGNALING	0.039501	0.0997921	0.534698	1.42453
23	HALLMARK_COMPLEMENT	0.00304878	0.00635163	-0.394895	-2.12824		23	HALLMARK_COMPLEMENT	0.440488	0.648437	0.245814	1.02468		23	HALLMARK_COMPLEMENT	0.035964	0.0959041	0.414337	1.22601
24	HALLMARK_UNFOLDED_PROTEIN_RESPONSE	0.0182768	0.0326371	-0.274222	-1.37352		24	HALLMARK_UNFOLDED_PROTEIN_RESPONSE	0.535676	0.723887	0.250228	0.981777		24	HALLMARK_UNFOLDED_PROTEIN_RESPONSE	0.001	0.00405269	0.545915	1.57794
25	HALLMARK_PI3K_AKT_MTOR_SIGNALING	0.0268817	0.0448029	-0.274339	-1.35544		25	HALLMARK_PI3K_AKT_MTOR_SIGNALING	0.0488842	0.106257	0.336788	1.31928		25	HALLMARK_PI3K_AKT_MTOR_SIGNALING	0.275275	0.455628	0.380724	1.09965
26	HALLMARK_MTORC1_SIGNALING	0.00293255	0.00635163	-0.319754	-1.73743		26	HALLMARK_MTORC1_SIGNALING	0.49389	0.705557	0.240101	1.00094		26	HALLMARK_MTORC1_SIGNALING	0.000999001	0.00405269	0.540724	1.60173
27	HALLMARK_E2F_TARGETS	0.00150376	0.00635163	0.578643	2.94378		27	HALLMARK_E2F_TARGETS	0.00101833	0.013369	0.466998	1.94546		27	HALLMARK_E2F_TARGETS	0.000999001	0.00405269	0.547262	1.62091
28	HALLMARK_MYC_TARGETS_V1	0.0949555	0.13964	-0.2164	-1.17401		28	HALLMARK_MYC_TARGETS_V1	0.862525	0.94832	0.194733	0.811232		28	HALLMARK_MYC_TARGETS_V1	0.000999001	0.00405269	0.496181	1.46961
29	HALLMARK_MYC_TARGETS_V2	0.172152	0.226516	-0.265579	-1.1777		29	HALLMARK_MYC_TARGETS_V2	0.114035	0.219298	-0.244279	-1.20708		29	HALLMARK_MYC_TARGETS_V2	0.00101317	0.00405269	0.586424	1.6455
30	HALLMARK_EPITHELIAL_MESENCHYMAL_TRANSITION	0.127596	0.177217	-0.209246	-1.1352		30	HALLMARK_EPITHELIAL_MESENCHYMAL_TRANSITION	0.00814664	0.0452591	0.332517	1.38522		30	HALLMARK_EPITHELIAL_MESENCHYMAL_TRANSITION	1	1	0.16253	0.481389
31	HALLMARK_INFLAMMATORY_RESPONSE	0.00296736	0.00635163	-0.414993	-2.25141		31	HALLMARK_INFLAMMATORY_RESPONSE	0.514257	0.714245	0.237566	0.98967		31	HALLMARK_INFLAMMATORY_RESPONSE	0.784216	1	0.305543	0.904973
32	HALLMARK_XENOBIOTIC_METABOLISM	0.00293255	0.00635163	-0.4167	-2.2642		32	HALLMARK_XENOBIOTIC_METABOLISM	0.05	0.106257	-0.19133	-1.15142		32	HALLMARK_XENOBIOTIC_METABOLISM	0.000999001	0.00405269	0.604493	1.79063
33	HALLMARK_FATTY_ACID_METABOLISM	0.00276243	0.00635163	-0.593728	-3.10719		33	HALLMARK_FATTY_ACID_METABOLISM	0.025641	0.0854701	-0.405075	-2.38531		33	HALLMARK_FATTY_ACID_METABOLISM	0.154845	0.308811	0.386369	1.13262
34	HALLMARK_OXIDATIVE_PHOSPHORYLATION	0.00291545	0.00635163	-0.765889	-4.17578		34	HALLMARK_OXIDATIVE_PHOSPHORYLATION	0.0526316	0.106257	-0.734951	-4.48032		34	HALLMARK_OXIDATIVE_PHOSPHORYLATION	NA	NA	-0.600803	NA
35	HALLMARK_GLYCOLYSIS	0.0787172	0.122996	-0.221175	-1.20589		35	HALLMARK_GLYCOLYSIS	0.830112	0.94832	0.199235	0.83122		35	HALLMARK_GLYCOLYSIS	0.002997	0.010296	0.441767	1.3091
36	HALLMARK_REACTIVE_OXIGEN_SPECIES_PATHWAY	0.00247525	0.00635163	-0.584405	-2.46231		36	HALLMARK_REACTIVE_OXIGEN_SPECIES_PATHWAY	0.00684931	0.0452591	-0.43887	-2.05871		36	HALLMARK_REACTIVE_OXIGEN_SPECIES_PATHWAY	0.559633	0.814012	0.356897	0.981184
37	HALLMARK_P53_PATHWAY	0.00301205	0.00635163	-0.338022	-1.82597		37	HALLMARK_P53_PATHWAY	0.05	0.106257	-0.254207	-1.51111		37	HALLMARK_P53_PATHWAY	0.957043	1	0.267971	0.792999
38	HALLMARK_UV_RESPONSE_UP	0.00273973	0.00635163	-0.365823	-1.91865		38	HALLMARK_UV_RESPONSE_UP	0.0243902	0.0854701	-0.238515	-1.40535		38	HALLMARK_UV_RESPONSE_UP	0.145854	0.304391	0.388873	1.13952
39	HALLMARK_UV_RESPONSE_DN	0.974482	0.974482	0.147657	0.710832		39	HALLMARK_UV_RESPONSE_DN	0.00104602	0.013369	0.390248	1.57754		39	HALLMARK_UV_RESPONSE_DN	0.909091	1	0.277441	0.810475
40	HALLMARK_ANGIOGENESIS	0.63038	0.685195	-0.232846	-0.911835		40	HALLMARK_ANGIOGENESIS	0.310386	0.535149	0.333042	1.11132		40	HALLMARK_ANGIOGENESIS	0.271592	0.455628	0.429143	1.14457
41	HALLMARK_HEME_METABOLISM	0.0873494	0.132348	-0.221508	-1.19657		41	HALLMARK_HEME_METABOLISM	0.05	0.106257	-0.233789	-1.38973		41	HALLMARK_HEME_METABOLISM	0.998002	1	0.223355	0.660969
42	HALLMARK_COAGULATION	0.0027027	0.00635163	-0.452308	-2.33063		42	HALLMARK_COAGULATION	0.606695	0.798282	0.235888	0.950627		42	HALLMARK_COAGULATION	0.000999001	0.00405269	0.604508	1.76454
43	HALLMARK_IL2_STAT5_SIGNALING	0.012012	0.0231	-0.272548	-1.47366		43	HALLMARK_IL2_STAT5_SIGNALING	0.776758	0.94832	0.209891	0.873596		43	HALLMARK_IL2_STAT5_SIGNALING	0.835165	1	0.297985	0.8822
44	HALLMARK_BILE_ACID_METABOLISM	0.00266667	0.00635163	-0.446783	-2.22962		44	HALLMARK_BILE_ACID_METABOLISM	0.322581	0.537634	-0.193348	-1.04124		44	HALLMARK_BILE_ACID_METABOLISM	0.000999001	0.00405269	0.559485	1.62245
45	HALLMARK_PEROXISOME	0.00268817	0.00635163	-0.427117	-2.11028		45	HALLMARK_PEROXISOME	0.0163934	0.0745157	-0.262555	-1.4026		45	HALLMARK_PEROXISOME	0.003003	0.010296	0.491596	1.41989
46	HALLMARK_ALLOGRAFT_REJECTION	0.00296736	0.00635163	-0.423958	-2.30005		46	HALLMARK_ALLOGRAFT_REJECTION	0.910387	0.94832	0.186376	0.776418		46	HALLMARK_ALLOGRAFT_REJECTION	0.632368	0.892754	0.322648	0.955635
47	HALLMARK_SPERMATOGENESIS	0.202532	0.254011	0.237258	1.13713		47	HALLMARK_SPERMATOGENESIS	0.00732218	0.0452591	0.357595	1.4411		47	HALLMARK_SPERMATOGENESIS	0.805195	1	0.302681	0.883518
48	HALLMARK_KRAS_SIGNALING_UP	0.135294	0.18283	-0.209828	-1.13641		48	HALLMARK_KRAS_SIGNALING_UP	0.0295015	0.0921923	0.314094	1.3088		48	HALLMARK_KRAS_SIGNALING_UP	0.333666	0.533866	0.355714	1.05232
49	HALLMARK_KRAS_SIGNALING_DN	0.889058	0.907202	0.163923	0.825186		49	HALLMARK_KRAS_SIGNALING_DN	0.882533	0.94832	0.190374	0.791306		49	HALLMARK_KRAS_SIGNALING_DN	0.160839	0.308811	0.38073	1.1257
50	HALLMARK_PANCREAS_BETA_CELLS	0.829897	0.864476	-0.194944	-0.774463		50	HALLMARK_PANCREAS_BETA_CELLS	0.0531287	0.106257	0.420604	1.43294		50	HALLMARK_PANCREAS_BETA_CELLS	0.00516529	0.0165289	0.590707	1.59031

## Sheet: Kidney
ID	PATHWAY	P	FDR	ES	NES		ID	PATHWAY	P	FDR	ES	NES		ID	PATHWAY	P	FDR	ES	NES
1	HALLMARK_TNFA_SIGNALING_VIA_NFKB	0.00290698	0.0049456	-0.379779	-2.28058		1	HALLMARK_TNFA_SIGNALING_VIA_NFKB	0.00330033	0.00566893	-0.347832	-2.12412		1	HALLMARK_TNFA_SIGNALING_VIA_NFKB	0.0010989	0.0048676	0.406588	1.8411
2	HALLMARK_HYPOXIA	0.0175953	0.0283795	-0.230745	-1.38044		2	HALLMARK_HYPOXIA	0.00331126	0.00566893	-0.272678	-1.6639		2	HALLMARK_HYPOXIA	0.0010977	0.0048676	0.580993	2.63263
3	HALLMARK_CHOLESTEROL_HOMEOSTASIS	0.00230947	0.0049456	-0.334263	-1.68186		3	HALLMARK_CHOLESTEROL_HOMEOSTASIS	0.00824176	0.0124875	-0.295788	-1.53775		3	HALLMARK_CHOLESTEROL_HOMEOSTASIS	0.295482	0.388346	0.281315	1.11722
4	HALLMARK_MITOTIC_SPINDLE	0.00152672	0.0049456	0.457853	2.59787		4	HALLMARK_MITOTIC_SPINDLE	0.00142045	0.00566893	0.397687	2.25586		4	HALLMARK_MITOTIC_SPINDLE	0.0010977	0.0048676	0.405119	1.83629
5	HALLMARK_WNT_BETA_CATENIN_SIGNALING	0.112652	0.148226	0.323389	1.34138		5	HALLMARK_WNT_BETA_CATENIN_SIGNALING	0.252033	0.315041	0.26997	1.14453		5	HALLMARK_WNT_BETA_CATENIN_SIGNALING	0.30291	0.388346	0.309647	1.12654
6	HALLMARK_TGF_BETA_SIGNALING	0.310764	0.361353	0.252024	1.10653		6	HALLMARK_TGF_BETA_SIGNALING	0.658654	0.70922	0.200568	0.89391		6	HALLMARK_TGF_BETA_SIGNALING	0.00127065	0.00488711	0.552524	2.1042
7	HALLMARK_IL6_JAK_STAT3_SIGNALING	0.00253807	0.0049456	-0.407952	-2.12745		7	HALLMARK_IL6_JAK_STAT3_SIGNALING	0.00274725	0.00566893	-0.316051	-1.69785		7	HALLMARK_IL6_JAK_STAT3_SIGNALING	0.99284	0.997735	0.14073	0.573499
8	HALLMARK_DNA_REPAIR	0.124601	0.159744	0.231149	1.22962		8	HALLMARK_DNA_REPAIR	0.090379	0.122197	-0.211458	-1.23824		8	HALLMARK_DNA_REPAIR	0.978507	0.997735	0.151291	0.661546
9	HALLMARK_G2M_CHECKPOINT	0.00150376	0.0049456	0.653398	3.71453		9	HALLMARK_G2M_CHECKPOINT	0.00143472	0.00566893	0.606627	3.41008		9	HALLMARK_G2M_CHECKPOINT	0.00110497	0.0048676	0.449444	2.03023
10	HALLMARK_APOPTOSIS	0.00276243	0.0049456	-0.315291	-1.85351		10	HALLMARK_APOPTOSIS	0.003003	0.00566893	-0.287051	-1.70913		10	HALLMARK_APOPTOSIS	0.0588235	0.0889193	0.291324	1.29307
11	HALLMARK_NOTCH_SIGNALING	0.696335	0.725349	0.211621	0.832692		11	HALLMARK_NOTCH_SIGNALING	0.335605	0.399529	0.277045	1.08438		11	HALLMARK_NOTCH_SIGNALING	0.0263889	0.0425627	0.45009	1.53913
12	HALLMARK_ADIPOGENESIS	0.00296736	0.0049456	-0.537671	-3.18878		12	HALLMARK_ADIPOGENESIS	0.00327869	0.00566893	-0.50252	-3.06113		12	HALLMARK_ADIPOGENESIS	0.0103093	0.0196232	-0.347483	-1.99058
13	HALLMARK_ESTROGEN_RESPONSE_EARLY	0.00290698	0.0049456	-0.278411	-1.67186		13	HALLMARK_ESTROGEN_RESPONSE_EARLY	0.00330033	0.00566893	-0.281638	-1.71989		13	HALLMARK_ESTROGEN_RESPONSE_EARLY	0.0010989	0.0048676	0.348336	1.57733
14	HALLMARK_ESTROGEN_RESPONSE_LATE	0.00288184	0.0049456	-0.32019	-1.93327		14	HALLMARK_ESTROGEN_RESPONSE_LATE	0.00335571	0.00566893	-0.318535	-1.94365		14	HALLMARK_ESTROGEN_RESPONSE_LATE	0.275521	0.372326	0.243739	1.1048
15	HALLMARK_ANDROGEN_RESPONSE	0.771429	0.771429	-0.159957	-0.852184		15	HALLMARK_ANDROGEN_RESPONSE	0.523511	0.594899	0.191652	0.95874		15	HALLMARK_ANDROGEN_RESPONSE	0.00697674	0.0153092	0.389495	1.62649
16	HALLMARK_MYOGENESIS	0.00288184	0.0049456	-0.268907	-1.62363		16	HALLMARK_MYOGENESIS	0.00335571	0.00566893	-0.286593	-1.74875		16	HALLMARK_MYOGENESIS	0.0625686	0.0893837	0.279132	1.26522
17	HALLMARK_PROTEIN_SECRETION	0.648101	0.689469	-0.171772	-0.912653		17	HALLMARK_PROTEIN_SECRETION	0.614551	0.682835	0.183404	0.917533		17	HALLMARK_PROTEIN_SECRETION	0.00116822	0.0048676	0.475685	1.97473
18	HALLMARK_INTERFERON_ALPHA_RESPONSE	0.00257069	0.0049456	-0.604221	-3.17746		18	HALLMARK_INTERFERON_ALPHA_RESPONSE	0.0028169	0.00566893	-0.540508	-2.9283		18	HALLMARK_INTERFERON_ALPHA_RESPONSE	0.00649351	0.0153092	-0.359054	-1.79664
19	HALLMARK_INTERFERON_GAMMA_RESPONSE	0.00291545	0.0049456	-0.507124	-3.05215		19	HALLMARK_INTERFERON_GAMMA_RESPONSE	0.00340136	0.00566893	-0.422983	-2.57445		19	HALLMARK_INTERFERON_GAMMA_RESPONSE	0.0104167	0.0196232	-0.309392	-1.78389
20	HALLMARK_APICAL_JUNCTION	0.373887	0.424872	-0.172756	-1.02457		20	HALLMARK_APICAL_JUNCTION	0.00655738	0.0105396	-0.227457	-1.38557		20	HALLMARK_APICAL_JUNCTION	0.00220995	0.00789266	0.336186	1.51862
21	HALLMARK_APICAL_SURFACE	0.0655738	0.0936768	-0.315949	-1.40499		21	HALLMARK_APICAL_SURFACE	0.0904255	0.122197	-0.283358	-1.28599		21	HALLMARK_APICAL_SURFACE	0.346774	0.433468	-0.243001	-1.04788
22	HALLMARK_HEDGEHOG_SIGNALING	0.00172712	0.0049456	0.480888	1.9391		22	HALLMARK_HEDGEHOG_SIGNALING	0.00674536	0.0105396	0.407213	1.63818		22	HALLMARK_HEDGEHOG_SIGNALING	0.0213049	0.0355082	0.444301	1.56336
23	HALLMARK_COMPLEMENT	0.00293255	0.0049456	-0.339738	-2.0248		23	HALLMARK_COMPLEMENT	0.00331126	0.00566893	-0.270347	-1.64769		23	HALLMARK_COMPLEMENT	0.682522	0.775593	0.203599	0.919744
24	HALLMARK_UNFOLDED_PROTEIN_RESPONSE	0.0529695	0.0778963	0.260963	1.33461		24	HALLMARK_UNFOLDED_PROTEIN_RESPONSE	0.0311526	0.0445038	0.277171	1.41801		24	HALLMARK_UNFOLDED_PROTEIN_RESPONSE	0.00463499	0.0121974	0.370053	1.56025
25	HALLMARK_PI3K_AKT_MTOR_SIGNALING	0.636126	0.689469	-0.17033	-0.911376		25	HALLMARK_PI3K_AKT_MTOR_SIGNALING	0.894595	0.894595	-0.143063	-0.796675		25	HALLMARK_PI3K_AKT_MTOR_SIGNALING	0.0604651	0.0889193	0.312293	1.30821
26	HALLMARK_MTORC1_SIGNALING	0.764885	0.771429	0.154117	0.874462		26	HALLMARK_MTORC1_SIGNALING	0.693182	0.710184	0.15773	0.894719		26	HALLMARK_MTORC1_SIGNALING	0.0010977	0.0048676	0.361428	1.63825
27	HALLMARK_E2F_TARGETS	0.00151745	0.0049456	0.652527	3.71018		27	HALLMARK_E2F_TARGETS	0.00141243	0.00566893	0.598446	3.3977		27	HALLMARK_E2F_TARGETS	0.00110375	0.0048676	0.412341	1.8657
28	HALLMARK_MYC_TARGETS_V1	0.00151745	0.0049456	0.424942	2.41617		28	HALLMARK_MYC_TARGETS_V1	0.00141243	0.00566893	0.414711	2.35454		28	HALLMARK_MYC_TARGETS_V1	0.00110375	0.0048676	0.393005	1.77821
29	HALLMARK_MYC_TARGETS_V2	0.0209424	0.0327225	0.34857	1.55512		29	HALLMARK_MYC_TARGETS_V2	0.305512	0.372575	0.240737	1.09881		29	HALLMARK_MYC_TARGETS_V2	0.357488	0.435961	-0.231876	-1.06432
30	HALLMARK_EPITHELIAL_MESENCHYMAL_TRANSITION	0.159332	0.194308	0.203485	1.15699		30	HALLMARK_EPITHELIAL_MESENCHYMAL_TRANSITION	0.240113	0.307837	0.196617	1.1163		30	HALLMARK_EPITHELIAL_MESENCHYMAL_TRANSITION	0.00110375	0.0048676	0.467959	2.11735
31	HALLMARK_INFLAMMATORY_RESPONSE	0.00291545	0.0049456	-0.280633	-1.689		31	HALLMARK_INFLAMMATORY_RESPONSE	0.00340136	0.00566893	-0.239763	-1.4593		31	HALLMARK_INFLAMMATORY_RESPONSE	0.0198676	0.0342544	0.298278	1.34961
32	HALLMARK_XENOBIOTIC_METABOLISM	0.00288184	0.0049456	-0.49019	-2.95971		32	HALLMARK_XENOBIOTIC_METABOLISM	0.00335571	0.00566893	-0.455108	-2.777		32	HALLMARK_XENOBIOTIC_METABOLISM	0.010989	0.0196232	-0.341019	-1.95634
33	HALLMARK_FATTY_ACID_METABOLISM	0.00271003	0.0049456	-0.591856	-3.46293		33	HALLMARK_FATTY_ACID_METABOLISM	0.00289855	0.00566893	-0.516791	-3.09119		33	HALLMARK_FATTY_ACID_METABOLISM	0.00952381	0.0196232	-0.402944	-2.21007
34	HALLMARK_OXIDATIVE_PHOSPHORYLATION	0.00289017	0.0049456	-0.706262	-4.27113		34	HALLMARK_OXIDATIVE_PHOSPHORYLATION	0.00330033	0.00566893	-0.69155	-4.23471		34	HALLMARK_OXIDATIVE_PHOSPHORYLATION	0.0107527	0.0196232	-0.582676	-3.36671
35	HALLMARK_GLYCOLYSIS	0.0867052	0.117169	-0.209372	-1.26618		35	HALLMARK_GLYCOLYSIS	0.00330033	0.00566893	-0.248977	-1.52461		35	HALLMARK_GLYCOLYSIS	0.00110011	0.0048676	0.406573	1.84214
36	HALLMARK_REACTIVE_OXIGEN_SPECIES_PATHWAY	0.00232558	0.0049456	-0.557276	-2.52442		36	HALLMARK_REACTIVE_OXIGEN_SPECIES_PATHWAY	0.00258398	0.00566893	-0.537042	-2.51539		36	HALLMARK_REACTIVE_OXIGEN_SPECIES_PATHWAY	0.00416667	0.0121974	-0.360476	-1.56328
37	HALLMARK_P53_PATHWAY	0.00293255	0.0049456	-0.333943	-1.99782		37	HALLMARK_P53_PATHWAY	0.00331126	0.00566893	-0.338243	-2.06399		37	HALLMARK_P53_PATHWAY	0.00439078	0.0121974	0.321742	1.4579
38	HALLMARK_UV_RESPONSE_UP	0.0027248	0.0049456	-0.307344	-1.7944		38	HALLMARK_UV_RESPONSE_UP	0.00297619	0.00566893	-0.278633	-1.66145		38	HALLMARK_UV_RESPONSE_UP	0.514851	0.612918	-0.179263	-0.983808
39	HALLMARK_UV_RESPONSE_DN	0.00158983	0.0049456	0.310275	1.65493		39	HALLMARK_UV_RESPONSE_DN	0.00304414	0.00566893	0.304792	1.62894		39	HALLMARK_UV_RESPONSE_DN	0.00112613	0.0048676	0.519918	2.27841
40	HALLMARK_ANGIOGENESIS	0.485849	0.539832	-0.230803	-0.983598		40	HALLMARK_ANGIOGENESIS	0.666667	0.70922	-0.205142	-0.891501		40	HALLMARK_ANGIOGENESIS	0.00398936	0.0121974	0.49414	1.74357
41	HALLMARK_HEME_METABOLISM	0.00293255	0.0049456	-0.25977	-1.55408		41	HALLMARK_HEME_METABOLISM	0.00331126	0.00566893	-0.246564	-1.50455		41	HALLMARK_HEME_METABOLISM	0.201976	0.280522	0.251738	1.14069
42	HALLMARK_COAGULATION	0.00266667	0.0049456	-0.418307	-2.38589		42	HALLMARK_COAGULATION	0.00287356	0.00566893	-0.436755	-2.5506		42	HALLMARK_COAGULATION	0.953567	0.997735	0.167065	0.724857
43	HALLMARK_IL2_STAT5_SIGNALING	0.00290698	0.0049456	-0.288471	-1.73227		43	HALLMARK_IL2_STAT5_SIGNALING	0.00330033	0.00566893	-0.258239	-1.577		43	HALLMARK_IL2_STAT5_SIGNALING	0.0043956	0.0121974	0.320942	1.45328
44	HALLMARK_BILE_ACID_METABOLISM	0.0026738	0.0049456	-0.453157	-2.46883		44	HALLMARK_BILE_ACID_METABOLISM	0.00277008	0.00566893	-0.441474	-2.48572		44	HALLMARK_BILE_ACID_METABOLISM	0.00684931	0.0153092	-0.398071	-2.10286
45	HALLMARK_PEROXISOME	0.00259067	0.0049456	-0.414338	-2.22492		45	HALLMARK_PEROXISOME	0.00273973	0.00566893	-0.362457	-2.01343		45	HALLMARK_PEROXISOME	0.00704225	0.0153092	-0.356628	-1.81523
46	HALLMARK_ALLOGRAFT_REJECTION	0.00291545	0.0049456	-0.28005	-1.6855		46	HALLMARK_ALLOGRAFT_REJECTION	0.00340136	0.00566893	-0.239123	-1.4554		46	HALLMARK_ALLOGRAFT_REJECTION	0.913907	0.993377	0.171935	0.777945
47	HALLMARK_SPERMATOGENESIS	0.164274	0.195565	0.22426	1.18677		47	HALLMARK_SPERMATOGENESIS	0.00917431	0.0134916	0.30202	1.5959		47	HALLMARK_SPERMATOGENESIS	0.997735	0.997735	0.135696	0.588755
48	HALLMARK_KRAS_SIGNALING_UP	0.148368	0.18546	-0.191693	-1.13688		48	HALLMARK_KRAS_SIGNALING_UP	0.521311	0.594899	-0.159061	-0.968927		48	HALLMARK_KRAS_SIGNALING_UP	0.0375691	0.0587017	0.289482	1.30765
49	HALLMARK_KRAS_SIGNALING_DN	0.079646	0.110619	-0.211721	-1.25524		49	HALLMARK_KRAS_SIGNALING_DN	0.192308	0.253036	-0.185081	-1.13032		49	HALLMARK_KRAS_SIGNALING_DN	0.648352	0.753897	-0.16808	-0.951394
50	HALLMARK_PANCREAS_BETA_CELLS	0.0381862	0.0578578	-0.33301	-1.45295		50	HALLMARK_PANCREAS_BETA_CELLS	0.69598	0.710184	-0.195181	-0.874678		50	HALLMARK_PANCREAS_BETA_CELLS	0.775429	0.861588	0.22186	0.800991

## Sheet: Liver
ID	PATHWAY	P	FDR	ES	NES		ID	PATHWAY	P	FDR	ES	NES		ID	PATHWAY	P	FDR	ES	NES
1	HALLMARK_TNFA_SIGNALING_VIA_NFKB	0.002849	0.0049975	-0.379779	-2.29644		1	HALLMARK_TNFA_SIGNALING_VIA_NFKB	0.00302115	0.00617284	-0.347832	-2.10483		1	HALLMARK_TNFA_SIGNALING_VIA_NFKB	0.00108814	0.00420168	0.406588	1.84626
2	HALLMARK_HYPOXIA	0.0169972	0.0274148	-0.230745	-1.39199		2	HALLMARK_HYPOXIA	0.00307692	0.00617284	-0.272678	-1.64316		2	HALLMARK_HYPOXIA	0.00108342	0.00420168	0.580993	2.63967
3	HALLMARK_CHOLESTEROL_HOMEOSTASIS	0.00742574	0.0123762	-0.334263	-1.6797		3	HALLMARK_CHOLESTEROL_HOMEOSTASIS	0.0252525	0.0371361	-0.295788	-1.47721		3	HALLMARK_CHOLESTEROL_HOMEOSTASIS	0.293612	0.376425	0.281315	1.11723
4	HALLMARK_MITOTIC_SPINDLE	0.00152207	0.0049975	0.457853	2.59469		4	HALLMARK_MITOTIC_SPINDLE	0.00149701	0.00617284	0.397687	2.23735		4	HALLMARK_MITOTIC_SPINDLE	0.00109051	0.00420168	0.405119	1.84033
5	HALLMARK_WNT_BETA_CATENIN_SIGNALING	0.0910653	0.119823	0.323389	1.35339		5	HALLMARK_WNT_BETA_CATENIN_SIGNALING	0.259897	0.324871	0.26997	1.13794		5	HALLMARK_WNT_BETA_CATENIN_SIGNALING	0.308901	0.386126	0.309647	1.11079
6	HALLMARK_TGF_BETA_SIGNALING	0.267007	0.310473	0.252024	1.11872		6	HALLMARK_TGF_BETA_SIGNALING	0.623762	0.681349	0.200568	0.894128		6	HALLMARK_TGF_BETA_SIGNALING	0.00130548	0.00435161	0.552524	2.06665
7	HALLMARK_IL6_JAK_STAT3_SIGNALING	0.00255755	0.0049975	-0.407952	-2.12845		7	HALLMARK_IL6_JAK_STAT3_SIGNALING	0.0123457	0.0199124	-0.316051	-1.67369		7	HALLMARK_IL6_JAK_STAT3_SIGNALING	0.995232	0.995434	0.14073	0.578294
8	HALLMARK_DNA_REPAIR	0.0987461	0.126598	0.231149	1.24449		8	HALLMARK_DNA_REPAIR	0.111748	0.155179	-0.211458	-1.20471		8	HALLMARK_DNA_REPAIR	0.986301	0.995434	0.151291	0.661688
9	HALLMARK_G2M_CHECKPOINT	0.0015528	0.0049975	0.653398	3.68396		9	HALLMARK_G2M_CHECKPOINT	0.0014881	0.00617284	0.606627	3.40647		9	HALLMARK_G2M_CHECKPOINT	0.00110254	0.00420168	0.449444	2.03369
10	HALLMARK_APOPTOSIS	0.0027248	0.0049975	-0.315291	-1.85214		10	HALLMARK_APOPTOSIS	0.00284091	0.00617284	-0.287051	-1.68542		10	HALLMARK_APOPTOSIS	0.0496689	0.0752559	0.291324	1.29959
11	HALLMARK_NOTCH_SIGNALING	0.692047	0.720883	0.211621	0.835567		11	HALLMARK_NOTCH_SIGNALING	0.321549	0.382796	0.277045	1.0904		11	HALLMARK_NOTCH_SIGNALING	0.0250991	0.0407515	0.45009	1.52809
12	HALLMARK_ADIPOGENESIS	0.0027933	0.0049975	-0.537671	-3.24262		12	HALLMARK_ADIPOGENESIS	0.0030303	0.00617284	-0.50252	-3.02181		12	HALLMARK_ADIPOGENESIS	0.0105263	0.0210526	-0.347483	-2.01724
13	HALLMARK_ESTROGEN_RESPONSE_EARLY	0.002849	0.0049975	-0.278411	-1.68349		13	HALLMARK_ESTROGEN_RESPONSE_EARLY	0.00302115	0.00617284	-0.281638	-1.70427		13	HALLMARK_ESTROGEN_RESPONSE_EARLY	0.00108814	0.00420168	0.348336	1.58175
14	HALLMARK_ESTROGEN_RESPONSE_LATE	0.00289855	0.0049975	-0.32019	-1.93692		14	HALLMARK_ESTROGEN_RESPONSE_LATE	0.00299401	0.00617284	-0.318535	-1.93651		14	HALLMARK_ESTROGEN_RESPONSE_LATE	0.250818	0.338943	0.243739	1.10723
15	HALLMARK_ANDROGEN_RESPONSE	0.822165	0.822165	-0.159957	-0.850271		15	HALLMARK_ANDROGEN_RESPONSE	0.538336	0.625972	0.191652	0.959122		15	HALLMARK_ANDROGEN_RESPONSE	0.00117647	0.00420168	0.389495	1.62932
16	HALLMARK_MYOGENESIS	0.00289855	0.0049975	-0.268907	-1.62669		16	HALLMARK_MYOGENESIS	0.00299401	0.00617284	-0.286593	-1.74232		16	HALLMARK_MYOGENESIS	0.0610687	0.0898069	0.279132	1.26801
17	HALLMARK_PROTEIN_SECRETION	0.670918	0.713743	-0.171772	-0.91215		17	HALLMARK_PROTEIN_SECRETION	0.626841	0.681349	0.183404	0.914295		17	HALLMARK_PROTEIN_SECRETION	0.00117647	0.00420168	0.475685	1.98358
18	HALLMARK_INTERFERON_ALPHA_RESPONSE	0.00255755	0.0049975	-0.604221	-3.19		18	HALLMARK_INTERFERON_ALPHA_RESPONSE	0.00251256	0.00617284	-0.540508	-2.90743		18	HALLMARK_INTERFERON_ALPHA_RESPONSE	0.00628931	0.0157233	-0.359054	-1.85001
19	HALLMARK_INTERFERON_GAMMA_RESPONSE	0.00285714	0.0049975	-0.507124	-3.06975		19	HALLMARK_INTERFERON_GAMMA_RESPONSE	0.00299401	0.00617284	-0.422983	-2.56812		19	HALLMARK_INTERFERON_GAMMA_RESPONSE	0.0119048	0.0212585	-0.309392	-1.79355
20	HALLMARK_APICAL_JUNCTION	0.368715	0.418994	-0.172756	-1.04186		20	HALLMARK_APICAL_JUNCTION	0.0212121	0.0331439	-0.227457	-1.36777		20	HALLMARK_APICAL_JUNCTION	0.00110254	0.00420168	0.336186	1.52121
21	HALLMARK_APICAL_SURFACE	0.0494118	0.0705882	-0.315949	-1.4178		21	HALLMARK_APICAL_SURFACE	0.114833	0.155179	-0.283358	-1.26789		21	HALLMARK_APICAL_SURFACE	0.351464	0.428615	-0.243001	-1.06027
22	HALLMARK_HEDGEHOG_SIGNALING	0.00172414	0.0049975	0.480888	1.93301		22	HALLMARK_HEDGEHOG_SIGNALING	0.0220339	0.0333847	0.407213	1.63964		22	HALLMARK_HEDGEHOG_SIGNALING	0.025266	0.0407515	0.444301	1.5209
23	HALLMARK_COMPLEMENT	0.00284091	0.0049975	-0.339738	-2.04437		23	HALLMARK_COMPLEMENT	0.00308642	0.00617284	-0.270347	-1.62269		23	HALLMARK_COMPLEMENT	0.669231	0.76049	0.203599	0.922398
24	HALLMARK_UNFOLDED_PROTEIN_RESPONSE	0.0545746	0.0737495	0.260963	1.35371		24	HALLMARK_UNFOLDED_PROTEIN_RESPONSE	0.0311526	0.0445038	0.277171	1.428		24	HALLMARK_UNFOLDED_PROTEIN_RESPONSE	0.003517	0.0109906	0.370053	1.5684
25	HALLMARK_PI3K_AKT_MTOR_SIGNALING	0.626904	0.681417	-0.17033	-0.920869		25	HALLMARK_PI3K_AKT_MTOR_SIGNALING	0.931646	0.931646	-0.143063	-0.776101		25	HALLMARK_PI3K_AKT_MTOR_SIGNALING	0.0723454	0.103351	0.312293	1.3149
26	HALLMARK_MTORC1_SIGNALING	0.754947	0.770354	0.154117	0.873391		26	HALLMARK_MTORC1_SIGNALING	0.729042	0.74392	0.15773	0.887377		26	HALLMARK_MTORC1_SIGNALING	0.00109051	0.00420168	0.361428	1.64185
27	HALLMARK_E2F_TARGETS	0.00153374	0.0049975	0.652527	3.69048		27	HALLMARK_E2F_TARGETS	0.00149701	0.00617284	0.598446	3.36661		27	HALLMARK_E2F_TARGETS	0.00108932	0.00420168	0.412341	1.87284
28	HALLMARK_MYC_TARGETS_V1	0.00153374	0.0049975	0.424942	2.40334		28	HALLMARK_MYC_TARGETS_V1	0.00149701	0.00617284	0.414711	2.33299		28	HALLMARK_MYC_TARGETS_V1	0.00108932	0.00420168	0.393005	1.78501
29	HALLMARK_MYC_TARGETS_V2	0.0186441	0.0291314	0.34857	1.57812		29	HALLMARK_MYC_TARGETS_V2	0.311396	0.379752	0.240737	1.09231		29	HALLMARK_MYC_TARGETS_V2	0.29148	0.376425	-0.231876	-1.09402
30	HALLMARK_EPITHELIAL_MESENCHYMAL_TRANSITION	0.165644	0.199521	0.203485	1.15084		30	HALLMARK_EPITHELIAL_MESENCHYMAL_TRANSITION	0.230539	0.295563	0.196617	1.10609		30	HALLMARK_EPITHELIAL_MESENCHYMAL_TRANSITION	0.00108932	0.00420168	0.467959	2.12545
31	HALLMARK_INFLAMMATORY_RESPONSE	0.00285714	0.0049975	-0.280633	-1.69874		31	HALLMARK_INFLAMMATORY_RESPONSE	0.011976	0.0199124	-0.239763	-1.45571		31	HALLMARK_INFLAMMATORY_RESPONSE	0.0239651	0.0407515	0.298278	1.35477
32	HALLMARK_XENOBIOTIC_METABOLISM	0.00289855	0.0049975	-0.49019	-2.96529		32	HALLMARK_XENOBIOTIC_METABOLISM	0.00299401	0.00617284	-0.455108	-2.7668		32	HALLMARK_XENOBIOTIC_METABOLISM	0.0117647	0.0212585	-0.341019	-1.98583
33	HALLMARK_FATTY_ACID_METABOLISM	0.00268817	0.0049975	-0.591856	-3.46397		33	HALLMARK_FATTY_ACID_METABOLISM	0.00283286	0.00617284	-0.516791	-3.02133		33	HALLMARK_FATTY_ACID_METABOLISM	0.00934579	0.0194704	-0.402944	-2.26678
34	HALLMARK_OXIDATIVE_PHOSPHORYLATION	0.00288184	0.0049975	-0.706262	-4.27723		34	HALLMARK_OXIDATIVE_PHOSPHORYLATION	0.00302115	0.00617284	-0.69155	-4.20208		34	HALLMARK_OXIDATIVE_PHOSPHORYLATION	0.0114943	0.0212585	-0.582676	-3.39703
35	HALLMARK_GLYCOLYSIS	0.0489914	0.0705882	-0.209372	-1.26799		35	HALLMARK_GLYCOLYSIS	0.00906344	0.0161847	-0.248977	-1.51287		35	HALLMARK_GLYCOLYSIS	0.0010929	0.00420168	0.406573	1.84761
36	HALLMARK_REACTIVE_OXIGEN_SPECIES_PATHWAY	0.00233645	0.0049975	-0.557276	-2.54991		36	HALLMARK_REACTIVE_OXIGEN_SPECIES_PATHWAY	0.00240385	0.00617284	-0.537042	-2.44753		36	HALLMARK_REACTIVE_OXIGEN_SPECIES_PATHWAY	0.0083682	0.0181917	-0.360476	-1.60259
37	HALLMARK_P53_PATHWAY	0.00283286	0.0049975	-0.333943	-2.01454		37	HALLMARK_P53_PATHWAY	0.00307692	0.00617284	-0.338243	-2.03826		37	HALLMARK_P53_PATHWAY	0.00541712	0.0143176	0.321742	1.4618
38	HALLMARK_UV_RESPONSE_UP	0.00271003	0.0049975	-0.307344	-1.79305		38	HALLMARK_UV_RESPONSE_UP	0.00282486	0.00617284	-0.278633	-1.62875		38	HALLMARK_UV_RESPONSE_UP	0.439252	0.522919	-0.179263	-1.00611
39	HALLMARK_UV_RESPONSE_DN	0.00159236	0.0049975	0.310275	1.67165		39	HALLMARK_UV_RESPONSE_DN	0.00305344	0.00617284	0.304792	1.63031		39	HALLMARK_UV_RESPONSE_DN	0.00113766	0.00420168	0.519918	2.27762
40	HALLMARK_ANGIOGENESIS	0.4637	0.515222	-0.230803	-0.991576		40	HALLMARK_ANGIOGENESIS	0.676692	0.719885	-0.205142	-0.874915		40	HALLMARK_ANGIOGENESIS	0.00532623	0.0143176	0.49414	1.69764
41	HALLMARK_HEME_METABOLISM	0.00283286	0.0049975	-0.25977	-1.56709		41	HALLMARK_HEME_METABOLISM	0.00615385	0.011396	-0.246564	-1.4858		41	HALLMARK_HEME_METABOLISM	0.192849	0.267846	0.251738	1.14374
42	HALLMARK_COAGULATION	0.00275482	0.0049975	-0.418307	-2.37137		42	HALLMARK_COAGULATION	0.00283286	0.00617284	-0.436755	-2.48033		42	HALLMARK_COAGULATION	0.937215	0.995434	0.167065	0.728527
43	HALLMARK_IL2_STAT5_SIGNALING	0.002849	0.0049975	-0.288471	-1.74432		43	HALLMARK_IL2_STAT5_SIGNALING	0.0060423	0.011396	-0.258239	-1.56268		43	HALLMARK_IL2_STAT5_SIGNALING	0.0054407	0.0143176	0.320942	1.45736
44	HALLMARK_BILE_ACID_METABOLISM	0.00263158	0.0049975	-0.453157	-2.4993		44	HALLMARK_BILE_ACID_METABOLISM	0.00277008	0.00617284	-0.441474	-2.4285		44	HALLMARK_BILE_ACID_METABOLISM	0.00694444	0.0157828	-0.398071	-2.12737
45	HALLMARK_PEROXISOME	0.00253807	0.0049975	-0.414338	-2.24892		45	HALLMARK_PEROXISOME	0.00251256	0.00617284	-0.362457	-1.97616		45	HALLMARK_PEROXISOME	0.00684931	0.0157828	-0.356628	-1.87515
46	HALLMARK_ALLOGRAFT_REJECTION	0.00285714	0.0049975	-0.28005	-1.69521		46	HALLMARK_ALLOGRAFT_REJECTION	0.011976	0.0199124	-0.239123	-1.45182		46	HALLMARK_ALLOGRAFT_REJECTION	0.90305	0.981576	0.171935	0.780921
47	HALLMARK_SPERMATOGENESIS	0.131455	0.164319	0.22426	1.20408		47	HALLMARK_SPERMATOGENESIS	0.00308166	0.00617284	0.30202	1.59983		47	HALLMARK_SPERMATOGENESIS	0.995434	0.995434	0.135696	0.591735
48	HALLMARK_KRAS_SIGNALING_UP	0.167598	0.199521	-0.191693	-1.15607		48	HALLMARK_KRAS_SIGNALING_UP	0.563636	0.640496	-0.159061	-0.956481		48	HALLMARK_KRAS_SIGNALING_UP	0.0396913	0.0620176	0.289482	1.30987
49	HALLMARK_KRAS_SIGNALING_DN	0.0542857	0.0737495	-0.211721	-1.26911		49	HALLMARK_KRAS_SIGNALING_DN	0.218182	0.287081	-0.185081	-1.10843		49	HALLMARK_KRAS_SIGNALING_DN	0.576087	0.669869	-0.16808	-0.975812
50	HALLMARK_PANCREAS_BETA_CELLS	0.0364963	0.0552975	-0.33301	-1.46033		50	HALLMARK_PANCREAS_BETA_CELLS	0.702638	0.731914	-0.195181	-0.857409		50	HALLMARK_PANCREAS_BETA_CELLS	0.798408	0.887121	0.22186	0.783597

## Sheet: Ovary
ID	PATHWAY	P	FDR	ES	NES		ID	PATHWAY	P	FDR	ES	NES		ID	PATHWAY	P	FDR	ES	NES
1	HALLMARK_TNFA_SIGNALING_VIA_NFKB	0.407468	0.783591	0.205527	1.02837		1	HALLMARK_TNFA_SIGNALING_VIA_NFKB	0.336022	0.466697	0.213508	1.05253		1	HALLMARK_TNFA_SIGNALING_VIA_NFKB	0.111765	0.294118	-0.196196	-1.16175
2	HALLMARK_HYPOXIA	0.00163666	0.0275938	0.299023	1.49136		2	HALLMARK_HYPOXIA	0.0449438	0.102145	-0.224848	-1.23143		2	HALLMARK_HYPOXIA	0.983153	1	0.137788	0.695337
3	HALLMARK_CHOLESTEROL_HOMEOSTASIS	0.805164	0.995098	-0.187798	-0.844202		3	HALLMARK_CHOLESTEROL_HOMEOSTASIS	0.231672	0.361987	-0.238033	-1.10641		3	HALLMARK_CHOLESTEROL_HOMEOSTASIS	0.975839	1	0.148048	0.645574
4	HALLMARK_MITOTIC_SPINDLE	0.0175879	0.109925	-0.249919	-1.31948		4	HALLMARK_MITOTIC_SPINDLE	0.822819	0.857103	0.171117	0.845776		4	HALLMARK_MITOTIC_SPINDLE	0.00120192	0.00882768	0.482342	2.436
5	HALLMARK_WNT_BETA_CATENIN_SIGNALING	0.0647482	0.323741	0.357908	1.36743		5	HALLMARK_WNT_BETA_CATENIN_SIGNALING	0.0422164	0.100515	-0.353824	-1.44193		5	HALLMARK_WNT_BETA_CATENIN_SIGNALING	0.62592	0.894172	0.233927	0.901386
6	HALLMARK_TGF_BETA_SIGNALING	0.741652	0.995098	0.212805	0.853343		6	HALLMARK_TGF_BETA_SIGNALING	0.0108108	0.036036	-0.375889	-1.6466		6	HALLMARK_TGF_BETA_SIGNALING	0.00141243	0.00882768	0.449171	1.84515
7	HALLMARK_IL6_JAK_STAT3_SIGNALING	0.380328	0.783591	0.234722	1.03532		7	HALLMARK_IL6_JAK_STAT3_SIGNALING	0.630792	0.750943	0.211701	0.910798		7	HALLMARK_IL6_JAK_STAT3_SIGNALING	0.78382	1	0.186727	0.834468
8	HALLMARK_DNA_REPAIR	0.127451	0.400641	0.253901	1.20724		8	HALLMARK_DNA_REPAIR	0.127517	0.26566	-0.220413	-1.15496		8	HALLMARK_DNA_REPAIR	0.00476191	0.0226244	-0.337075	-1.89249
9	HALLMARK_G2M_CHECKPOINT	0.128205	0.400641	-0.220737	-1.15896		9	HALLMARK_G2M_CHECKPOINT	0.687752	0.799712	0.184596	0.908267		9	HALLMARK_G2M_CHECKPOINT	0.00121359	0.00882768	0.487659	2.45304
10	HALLMARK_APOPTOSIS	0.536946	0.89491	0.197316	0.959476		10	HALLMARK_APOPTOSIS	0.204735	0.330218	0.234966	1.12543		10	HALLMARK_APOPTOSIS	0.94015	1	0.150187	0.736742
11	HALLMARK_NOTCH_SIGNALING	0.527985	0.89491	0.268584	0.963956		11	HALLMARK_NOTCH_SIGNALING	0.00262467	0.0176866	-0.58599	-2.22974		11	HALLMARK_NOTCH_SIGNALING	0.857997	1	0.205535	0.748711
12	HALLMARK_ADIPOGENESIS	0.215686	0.513539	0.223811	1.11305		12	HALLMARK_ADIPOGENESIS	0.262548	0.3978	-0.198623	-1.07668		12	HALLMARK_ADIPOGENESIS	0.365169	0.702247	-0.174059	-1.0327
13	HALLMARK_ESTROGEN_RESPONSE_EARLY	0.19171	0.479275	-0.209853	-1.09909		13	HALLMARK_ESTROGEN_RESPONSE_EARLY	0.503876	0.662995	-0.18204	-0.995226		13	HALLMARK_ESTROGEN_RESPONSE_EARLY	0.280048	0.583433	0.217201	1.0958
14	HALLMARK_ESTROGEN_RESPONSE_LATE	0.994975	0.995098	-0.141158	-0.745262		14	HALLMARK_ESTROGEN_RESPONSE_LATE	0.0389105	0.0972763	-0.227471	-1.24245		14	HALLMARK_ESTROGEN_RESPONSE_LATE	1	1	0.120574	0.608943
15	HALLMARK_ANDROGEN_RESPONSE	0.974425	0.995098	-0.152315	-0.720474		15	HALLMARK_ANDROGEN_RESPONSE	0.573574	0.709019	0.214395	0.948062		15	HALLMARK_ANDROGEN_RESPONSE	0.00131579	0.00882768	0.444876	2.03982
16	HALLMARK_MYOGENESIS	0.00165563	0.0275938	0.315442	1.57425		16	HALLMARK_MYOGENESIS	0.00389105	0.0176866	-0.36585	-1.99827		16	HALLMARK_MYOGENESIS	0.00588235	0.0226244	-0.2448	-1.45385
17	HALLMARK_PROTEIN_SECRETION	0.145408	0.427671	-0.253737	-1.19564		17	HALLMARK_PROTEIN_SECRETION	0.00146628	0.0176866	0.418461	1.84461		17	HALLMARK_PROTEIN_SECRETION	0.00131406	0.00882768	0.570193	2.61044
18	HALLMARK_INTERFERON_ALPHA_RESPONSE	0.159494	0.443038	-0.251332	-1.17896		18	HALLMARK_INTERFERON_ALPHA_RESPONSE	0.00147711	0.0176866	0.502879	2.19894		18	HALLMARK_INTERFERON_ALPHA_RESPONSE	0.516469	0.809889	0.210809	0.963907
19	HALLMARK_INTERFERON_GAMMA_RESPONSE	0.30829	0.700659	-0.200567	-1.05045		19	HALLMARK_INTERFERON_GAMMA_RESPONSE	0.00134409	0.0176866	0.42537	2.09696		19	HALLMARK_INTERFERON_GAMMA_RESPONSE	0.265625	0.577446	0.219029	1.10503
20	HALLMARK_APICAL_JUNCTION	0.869281	0.995098	0.169943	0.845155		20	HALLMARK_APICAL_JUNCTION	0.003861	0.0176866	-0.39016	-2.11494		20	HALLMARK_APICAL_JUNCTION	0.960674	1	-0.13581	-0.805769
21	HALLMARK_APICAL_SURFACE	0.842342	0.995098	-0.1967	-0.7979		21	HALLMARK_APICAL_SURFACE	0.00265957	0.0176866	-0.474108	-1.94957		21	HALLMARK_APICAL_SURFACE	0.525773	0.809889	0.248319	0.96178
22	HALLMARK_HEDGEHOG_SIGNALING	0.715232	0.993377	-0.223909	-0.862555		22	HALLMARK_HEDGEHOG_SIGNALING	0.55615	0.709019	-0.243084	-0.937631		22	HALLMARK_HEDGEHOG_SIGNALING	0.236256	0.536944	0.316213	1.17942
23	HALLMARK_COMPLEMENT	0.986885	0.995098	0.149718	0.744465		23	HALLMARK_COMPLEMENT	0.00760456	0.0292483	-0.256198	-1.39802		23	HALLMARK_COMPLEMENT	0.550725	0.809889	0.189377	0.954627
24	HALLMARK_UNFOLDED_PROTEIN_RESPONSE	0.764858	0.995098	-0.182628	-0.876099		24	HALLMARK_UNFOLDED_PROTEIN_RESPONSE	0.188235	0.322997	0.259727	1.16672		24	HALLMARK_UNFOLDED_PROTEIN_RESPONSE	0.108108	0.294118	0.26937	1.25725
25	HALLMARK_PI3K_AKT_MTOR_SIGNALING	0.322528	0.701149	0.23289	1.06853		25	HALLMARK_PI3K_AKT_MTOR_SIGNALING	0.326087	0.465839	-0.213342	-1.057		25	HALLMARK_PI3K_AKT_MTOR_SIGNALING	0.0825806	0.242884	0.283228	1.31103
26	HALLMARK_MTORC1_SIGNALING	0.980132	0.995098	0.153098	0.764053		26	HALLMARK_MTORC1_SIGNALING	0.285906	0.42045	0.218347	1.07922		26	HALLMARK_MTORC1_SIGNALING	0.00120192	0.00882768	0.308971	1.56041
27	HALLMARK_E2F_TARGETS	0.00510204	0.0364432	-0.280783	-1.47736		27	HALLMARK_E2F_TARGETS	0.153639	0.295459	0.237283	1.16961		27	HALLMARK_E2F_TARGETS	0.00120337	0.00882768	0.387005	1.95353
28	HALLMARK_MYC_TARGETS_V1	0.00163934	0.0275938	0.298016	1.49086		28	HALLMARK_MYC_TARGETS_V1	0.784615	0.857103	-0.160933	-0.882558		28	HALLMARK_MYC_TARGETS_V1	0.0168472	0.0601685	0.276647	1.39646
29	HALLMARK_MYC_TARGETS_V2	0.920415	0.995098	0.178598	0.732326		29	HALLMARK_MYC_TARGETS_V2	0.138801	0.277603	0.315182	1.25419		29	HALLMARK_MYC_TARGETS_V2	0.358885	0.702247	-0.217896	-1.04126
30	HALLMARK_EPITHELIAL_MESENCHYMAL_TRANSITION	0.0245902	0.136612	0.269046	1.34593		30	HALLMARK_EPITHELIAL_MESENCHYMAL_TRANSITION	0.00384615	0.0176866	-0.416131	-2.28207		30	HALLMARK_EPITHELIAL_MESENCHYMAL_TRANSITION	1	1	-0.117744	-0.696933
31	HALLMARK_INFLAMMATORY_RESPONSE	0.805699	0.995098	-0.171014	-0.89567		31	HALLMARK_INFLAMMATORY_RESPONSE	0.0271318	0.0713994	-0.239159	-1.3075		31	HALLMARK_INFLAMMATORY_RESPONSE	0.207933	0.519832	0.2265	1.14272
32	HALLMARK_XENOBIOTIC_METABOLISM	0.622951	0.943865	0.186644	0.933707		32	HALLMARK_XENOBIOTIC_METABOLISM	0.0269231	0.0713994	-0.236329	-1.29603		32	HALLMARK_XENOBIOTIC_METABOLISM	0.549708	0.809889	-0.164304	-0.972526
33	HALLMARK_FATTY_ACID_METABOLISM	0.177049	0.465919	0.236162	1.14348		33	HALLMARK_FATTY_ACID_METABOLISM	0.986622	0.986622	-0.139329	-0.742021		33	HALLMARK_FATTY_ACID_METABOLISM	0.957659	1	0.147994	0.723404
34	HALLMARK_OXIDATIVE_PHOSPHORYLATION	0.00491803	0.0364432	0.286795	1.43675		34	HALLMARK_OXIDATIVE_PHOSPHORYLATION	0.166667	0.308642	-0.20337	-1.11324		34	HALLMARK_OXIDATIVE_PHOSPHORYLATION	0.00584795	0.0226244	-0.38404	-2.2839
35	HALLMARK_GLYCOLYSIS	0.00327869	0.0327869	0.287906	1.44231		35	HALLMARK_GLYCOLYSIS	0.581395	0.709019	-0.176724	-0.967382		35	HALLMARK_GLYCOLYSIS	0.66787	0.927597	0.180453	0.911631
36	HALLMARK_REACTIVE_OXIGEN_SPECIES_PATHWAY	0.617857	0.943865	0.23723	0.921933		36	HALLMARK_REACTIVE_OXIGEN_SPECIES_PATHWAY	0.0901639	0.196009	-0.310888	-1.29975		36	HALLMARK_REACTIVE_OXIGEN_SPECIES_PATHWAY	0.0254777	0.0849257	-0.328269	-1.48596
37	HALLMARK_P53_PATHWAY	0.116203	0.400641	0.238002	1.18702		37	HALLMARK_P53_PATHWAY	0.71161	0.808648	-0.169224	-0.926787		37	HALLMARK_P53_PATHWAY	0.00584795	0.0226244	-0.233262	-1.37848
38	HALLMARK_UV_RESPONSE_UP	0.395408	0.783591	-0.19917	-1.02637		38	HALLMARK_UV_RESPONSE_UP	0.0167224	0.0522575	-0.25315	-1.3482		38	HALLMARK_UV_RESPONSE_UP	0.0351759	0.109925	-0.22936	-1.29785
39	HALLMARK_UV_RESPONSE_DN	0.973554	0.995098	0.157125	0.748197		39	HALLMARK_UV_RESPONSE_DN	0.176667	0.315476	-0.213444	-1.12034		39	HALLMARK_UV_RESPONSE_DN	0.00127065	0.00882768	0.476803	2.30204
40	HALLMARK_ANGIOGENESIS	0.472015	0.852273	0.272414	1.0024		40	HALLMARK_ANGIOGENESIS	0.0026455	0.0176866	-0.555571	-2.17228		40	HALLMARK_ANGIOGENESIS	0.425816	0.767228	0.271609	1.01816
41	HALLMARK_HEME_METABOLISM	0.124386	0.400641	0.236325	1.17866		41	HALLMARK_HEME_METABOLISM	0.00749064	0.0292483	-0.25908	-1.4189		41	HALLMARK_HEME_METABOLISM	0.00240674	0.0133708	0.29952	1.5115
42	HALLMARK_COAGULATION	0.65974	0.970206	-0.187773	-0.926962		42	HALLMARK_COAGULATION	0.00333333	0.0176866	-0.33371	-1.74491		42	HALLMARK_COAGULATION	0.448598	0.767228	-0.181136	-1.00716
43	HALLMARK_IL2_STAT5_SIGNALING	0.477273	0.852273	0.199715	0.999288		43	HALLMARK_IL2_STAT5_SIGNALING	0.00387597	0.0176866	-0.276749	-1.51301		43	HALLMARK_IL2_STAT5_SIGNALING	0.460337	0.767228	0.197728	0.997562
44	HALLMARK_BILE_ACID_METABOLISM	0.09375	0.400641	-0.256536	-1.22953		44	HALLMARK_BILE_ACID_METABOLISM	0.80786	0.857103	0.184742	0.836205		44	HALLMARK_BILE_ACID_METABOLISM	0.789474	1	0.178791	0.836534
45	HALLMARK_PEROXISOME	0.944895	0.995098	0.165896	0.76115		45	HALLMARK_PEROXISOME	0.873529	0.891357	0.176375	0.786697		45	HALLMARK_PEROXISOME	0.429677	0.767228	0.217323	1.00597
46	HALLMARK_ALLOGRAFT_REJECTION	0.577741	0.931841	0.191134	0.953271		46	HALLMARK_ALLOGRAFT_REJECTION	0.802721	0.857103	0.173878	0.855448		46	HALLMARK_ALLOGRAFT_REJECTION	0.994152	1	-0.121046	-0.71533
47	HALLMARK_SPERMATOGENESIS	0.0025641	0.0320513	-0.425565	-2.09655		47	HALLMARK_SPERMATOGENESIS	0.0100575	0.0359195	0.324852	1.5122		47	HALLMARK_SPERMATOGENESIS	0.870886	1	0.163633	0.787319
48	HALLMARK_KRAS_SIGNALING_UP	0.995098	0.995098	0.146464	0.728393		48	HALLMARK_KRAS_SIGNALING_UP	0.027027	0.0713994	-0.235143	-1.27464		48	HALLMARK_KRAS_SIGNALING_UP	0.226942	0.536944	0.223435	1.12393
49	HALLMARK_KRAS_SIGNALING_DN	0.108247	0.400641	-0.224361	-1.17365		49	HALLMARK_KRAS_SIGNALING_DN	0.193798	0.322997	-0.2062	-1.11529		49	HALLMARK_KRAS_SIGNALING_DN	0.851429	1	-0.147062	-0.86762
50	HALLMARK_PANCREAS_BETA_CELLS	0.713024	0.993377	-0.218345	-0.874095		50	HALLMARK_PANCREAS_BETA_CELLS	0.463807	0.626766	-0.245198	-0.989088		50	HALLMARK_PANCREAS_BETA_CELLS	0.773071	1	0.214475	0.815235

## Sheet: Testis
ID	PATHWAY	P	FDR	ES	NES		ID	PATHWAY	P	FDR	ES	NES		ID	PATHWAY	P	FDR	ES	NES
1	HALLMARK_TNFA_SIGNALING_VIA_NFKB	0.0142045	0.0273164	0.223922	1.40129		1	HALLMARK_TNFA_SIGNALING_VIA_NFKB	0.00420168	0.00631154	-0.421294	-2.39769		1	HALLMARK_TNFA_SIGNALING_VIA_NFKB	0.0010846	0.00302663	0.488867	2.39423
2	HALLMARK_HYPOXIA	0.00286533	0.00895416	0.340025	2.12664		2	HALLMARK_HYPOXIA	0.00416667	0.00631154	-0.377175	-2.1485		2	HALLMARK_HYPOXIA	0.00108814	0.00302663	0.453825	2.21992
3	HALLMARK_CHOLESTEROL_HOMEOSTASIS	0.401961	0.502451	0.195198	1.02266		3	HALLMARK_CHOLESTEROL_HOMEOSTASIS	0.00314465	0.00631154	-0.497612	-2.41409		3	HALLMARK_CHOLESTEROL_HOMEOSTASIS	0.174745	0.213104	0.289196	1.21654
4	HALLMARK_MITOTIC_SPINDLE	0.00277008	0.00895416	0.300247	1.89685		4	HALLMARK_MITOTIC_SPINDLE	0.0117035	0.0155001	0.285811	1.44558		4	HALLMARK_MITOTIC_SPINDLE	0.00108814	0.00302663	0.415842	2.03738
5	HALLMARK_WNT_BETA_CATENIN_SIGNALING	0.00236967	0.00895416	0.460678	2.08516		5	HALLMARK_WNT_BETA_CATENIN_SIGNALING	0.0515464	0.0613648	-0.339028	-1.42779		5	HALLMARK_WNT_BETA_CATENIN_SIGNALING	0.0820106	0.110825	0.361399	1.38545
6	HALLMARK_TGF_BETA_SIGNALING	0.00229358	0.00895416	0.516868	2.53924		6	HALLMARK_TGF_BETA_SIGNALING	0.184066	0.204518	-0.262486	-1.18788		6	HALLMARK_TGF_BETA_SIGNALING	0.0012987	0.00307125	0.53966	2.16239
7	HALLMARK_IL6_JAK_STAT3_SIGNALING	0.00251256	0.00895416	0.319051	1.72877		7	HALLMARK_IL6_JAK_STAT3_SIGNALING	0.00327869	0.00631154	-0.41437	-2.07167		7	HALLMARK_IL6_JAK_STAT3_SIGNALING	0.00121065	0.00302663	0.48556	2.13186
8	HALLMARK_DNA_REPAIR	0.0604396	0.0974832	0.21732	1.28557		8	HALLMARK_DNA_REPAIR	0.00371747	0.00631154	-0.385016	-2.0959		8	HALLMARK_DNA_REPAIR	0.00819672	0.0151332	-0.46523	-2.75186
9	HALLMARK_G2M_CHECKPOINT	0.00280112	0.00895416	0.306053	1.91259		9	HALLMARK_G2M_CHECKPOINT	0.00262812	0.00631154	0.319989	1.60983		9	HALLMARK_G2M_CHECKPOINT	0.62527	0.679641	0.190816	0.934765
10	HALLMARK_APOPTOSIS	0.00561798	0.012458	0.288139	1.73874		10	HALLMARK_APOPTOSIS	0.00401606	0.00631154	-0.442048	-2.44641		10	HALLMARK_APOPTOSIS	0.00111359	0.00302663	0.412754	1.96835
11	HALLMARK_NOTCH_SIGNALING	0.00662252	0.0137969	0.406514	1.73897		11	HALLMARK_NOTCH_SIGNALING	0.0422886	0.0515714	-0.389676	-1.53872		11	HALLMARK_NOTCH_SIGNALING	0.00422535	0.00880282	0.512396	1.83735
12	HALLMARK_ADIPOGENESIS	0.761905	0.846561	0.143724	0.89816		12	HALLMARK_ADIPOGENESIS	0.00414938	0.00631154	-0.438147	-2.48426		12	HALLMARK_ADIPOGENESIS	0.300216	0.333573	0.222009	1.08757
13	HALLMARK_ESTROGEN_RESPONSE_EARLY	0.494318	0.574789	0.157385	0.984906		13	HALLMARK_ESTROGEN_RESPONSE_EARLY	0.00840336	0.0116713	-0.233444	-1.32859		13	HALLMARK_ESTROGEN_RESPONSE_EARLY	0.0010846	0.00302663	0.371016	1.81705
14	HALLMARK_ESTROGEN_RESPONSE_LATE	1	1	0.089774	0.56716		14	HALLMARK_ESTROGEN_RESPONSE_LATE	0.00429184	0.00631154	-0.256702	-1.46543		14	HALLMARK_ESTROGEN_RESPONSE_LATE	0.232862	0.277216	0.229747	1.12562
15	HALLMARK_ANDROGEN_RESPONSE	0.136709	0.184742	0.214378	1.1952		15	HALLMARK_ANDROGEN_RESPONSE	0.937908	0.957049	-0.150114	-0.77276		15	HALLMARK_ANDROGEN_RESPONSE	0.00119761	0.00302663	0.434569	1.93588
16	HALLMARK_MYOGENESIS	0.00554017	0.012458	0.261102	1.64955		16	HALLMARK_MYOGENESIS	0.00429184	0.00631154	-0.362993	-2.07221		16	HALLMARK_MYOGENESIS	0.00108814	0.00302663	0.447476	2.19237
17	HALLMARK_PROTEIN_SECRETION	0.0025	0.00895416	0.361399	2.0143		17	HALLMARK_PROTEIN_SECRETION	0.0528053	0.0614015	-0.260802	-1.33825		17	HALLMARK_PROTEIN_SECRETION	0.00119761	0.00302663	0.568956	2.52684
18	HALLMARK_INTERFERON_ALPHA_RESPONSE	0.08867	0.134348	0.229645	1.27219		18	HALLMARK_INTERFERON_ALPHA_RESPONSE	0.00324675	0.00631154	-0.49175	-2.51199		18	HALLMARK_INTERFERON_ALPHA_RESPONSE	0.00120048	0.00302663	0.436156	1.93504
19	HALLMARK_INTERFERON_GAMMA_RESPONSE	0.110482	0.157831	0.190851	1.19676		19	HALLMARK_INTERFERON_GAMMA_RESPONSE	0.00420168	0.00631154	-0.462766	-2.63977		19	HALLMARK_INTERFERON_GAMMA_RESPONSE	0.00108342	0.00302663	0.440141	2.15808
20	HALLMARK_APICAL_JUNCTION	0.00280112	0.00895416	0.331633	2.07244		20	HALLMARK_APICAL_JUNCTION	0.00414938	0.00631154	-0.328074	-1.86015		20	HALLMARK_APICAL_JUNCTION	0.00107991	0.00302663	0.43024	2.10765
21	HALLMARK_APICAL_SURFACE	0.00473934	0.012458	0.405167	1.84656		21	HALLMARK_APICAL_SURFACE	0.0545455	0.0619835	-0.332283	-1.42127		21	HALLMARK_APICAL_SURFACE	0.01321	0.0206407	0.428263	1.64256
22	HALLMARK_HEDGEHOG_SIGNALING	0.0022173	0.00895416	0.439151	1.92377		22	HALLMARK_HEDGEHOG_SIGNALING	0.894057	0.931309	-0.180497	-0.729033		22	HALLMARK_HEDGEHOG_SIGNALING	0.00826446	0.0151332	0.483398	1.77305
23	HALLMARK_COMPLEMENT	0.0485714	0.0837438	0.203296	1.27033		23	HALLMARK_COMPLEMENT	0.00413223	0.00631154	-0.328043	-1.86202		23	HALLMARK_COMPLEMENT	0.0010846	0.00302663	0.434373	2.12561
24	HALLMARK_UNFOLDED_PROTEIN_RESPONSE	0.00765306	0.0153061	0.305869	1.73773		24	HALLMARK_UNFOLDED_PROTEIN_RESPONSE	0.00333333	0.00631154	-0.338521	-1.75927		24	HALLMARK_UNFOLDED_PROTEIN_RESPONSE	0.0783626	0.108837	0.288322	1.31508
25	HALLMARK_PI3K_AKT_MTOR_SIGNALING	0.00506329	0.012458	0.303171	1.70783		25	HALLMARK_PI3K_AKT_MTOR_SIGNALING	0.0133333	0.017094	-0.28709	-1.48548		25	HALLMARK_PI3K_AKT_MTOR_SIGNALING	0.0247934	0.0364609	0.323788	1.45941
26	HALLMARK_MTORC1_SIGNALING	0.0803324	0.125519	0.193904	1.22502		26	HALLMARK_MTORC1_SIGNALING	0.00429184	0.00631154	-0.311081	-1.77586		26	HALLMARK_MTORC1_SIGNALING	0.0261153	0.0373076	0.280614	1.37484
27	HALLMARK_E2F_TARGETS	0.00283286	0.00895416	0.278149	1.74418		27	HALLMARK_E2F_TARGETS	0.0117801	0.0155001	0.283722	1.43233		27	HALLMARK_E2F_TARGETS	0.0126582	0.0204165	-0.273545	-1.72186
28	HALLMARK_MYC_TARGETS_V1	0.00283286	0.00895416	0.323232	2.02687		28	HALLMARK_MYC_TARGETS_V1	0.00420168	0.00631154	-0.359625	-2.05142		28	HALLMARK_MYC_TARGETS_V1	0.0126582	0.0204165	-0.352703	-2.22013
29	HALLMARK_MYC_TARGETS_V2	0.191038	0.251365	0.237748	1.18839		29	HALLMARK_MYC_TARGETS_V2	0.00282486	0.00631154	-0.455504	-2.10891		29	HALLMARK_MYC_TARGETS_V2	0.00409836	0.00880282	-0.421438	-2.1241
30	HALLMARK_EPITHELIAL_MESENCHYMAL_TRANSITION	0.00283286	0.00895416	0.493709	3.09588		30	HALLMARK_EPITHELIAL_MESENCHYMAL_TRANSITION	0.00420168	0.00631154	-0.465356	-2.65454		30	HALLMARK_EPITHELIAL_MESENCHYMAL_TRANSITION	0.00108342	0.00302663	0.599583	2.93985
31	HALLMARK_INFLAMMATORY_RESPONSE	0.0424929	0.0758802	0.205633	1.28945		31	HALLMARK_INFLAMMATORY_RESPONSE	0.00420168	0.00631154	-0.337952	-1.92779		31	HALLMARK_INFLAMMATORY_RESPONSE	0.00108342	0.00302663	0.471795	2.31329
32	HALLMARK_XENOBIOTIC_METABOLISM	0.484765	0.574789	0.158615	1.00207		32	HALLMARK_XENOBIOTIC_METABOLISM	0.00429184	0.00631154	-0.437436	-2.49718		32	HALLMARK_XENOBIOTIC_METABOLISM	0.277476	0.322646	0.223581	1.09542
33	HALLMARK_FATTY_ACID_METABOLISM	0.823529	0.895141	0.14095	0.846259		33	HALLMARK_FATTY_ACID_METABOLISM	0.00404858	0.00631154	-0.471946	-2.58982		33	HALLMARK_FATTY_ACID_METABOLISM	1	1	0.117691	0.561559
34	HALLMARK_OXIDATIVE_PHOSPHORYLATION	1	1	-0.100112	-0.591592		34	HALLMARK_OXIDATIVE_PHOSPHORYLATION	0.00414938	0.00631154	-0.572407	-3.286		34	HALLMARK_OXIDATIVE_PHOSPHORYLATION	0.0125	0.0204165	-0.516242	-3.2453
35	HALLMARK_GLYCOLYSIS	0.00276243	0.00895416	0.290461	1.84061		35	HALLMARK_GLYCOLYSIS	0.00414938	0.00631154	-0.327247	-1.87862		35	HALLMARK_GLYCOLYSIS	0.0238612	0.0361533	0.278807	1.36772
36	HALLMARK_REACTIVE_OXIGEN_SPECIES_PATHWAY	0.553812	0.629331	0.202836	0.950482		36	HALLMARK_REACTIVE_OXIGEN_SPECIES_PATHWAY	0.00268817	0.00631154	-0.472391	-2.04528		36	HALLMARK_REACTIVE_OXIGEN_SPECIES_PATHWAY	0.125	0.15625	-0.275792	-1.29018
37	HALLMARK_P53_PATHWAY	0.100287	0.14748	0.192208	1.20214		37	HALLMARK_P53_PATHWAY	0.00416667	0.00631154	-0.378248	-2.15462		37	HALLMARK_P53_PATHWAY	0.292709	0.332624	0.223026	1.09095
38	HALLMARK_UV_RESPONSE_UP	0.952234	1	-0.129775	-0.741996		38	HALLMARK_UV_RESPONSE_UP	0.00409836	0.00631154	-0.294915	-1.61419		38	HALLMARK_UV_RESPONSE_UP	0.103774	0.133043	-0.202527	-1.2126
39	HALLMARK_UV_RESPONSE_DN	0.00275482	0.00895416	0.397019	2.34413		39	HALLMARK_UV_RESPONSE_DN	1	1	-0.124309	-0.677122		39	HALLMARK_UV_RESPONSE_DN	0.00113766	0.00302663	0.593294	2.78444
40	HALLMARK_ANGIOGENESIS	0.00220751	0.00895416	0.486715	2.15187		40	HALLMARK_ANGIOGENESIS	0.00514139	0.00734484	-0.448284	-1.82369		40	HALLMARK_ANGIOGENESIS	0.00135135	0.00307125	0.640358	2.3783
41	HALLMARK_HEME_METABOLISM	0.00573066	0.012458	0.250537	1.56695		41	HALLMARK_HEME_METABOLISM	0.00416667	0.00631154	-0.255344	-1.45452		41	HALLMARK_HEME_METABOLISM	0.0054407	0.0108814	0.301547	1.47504
42	HALLMARK_COAGULATION	0.134048	0.184742	0.201798	1.18723		42	HALLMARK_COAGULATION	0.00364964	0.00631154	-0.450725	-2.42687		42	HALLMARK_COAGULATION	0.00113122	0.00302663	0.397298	1.85893
43	HALLMARK_IL2_STAT5_SIGNALING	0.00568182	0.012458	0.2422	1.51567		43	HALLMARK_IL2_STAT5_SIGNALING	0.00420168	0.00631154	-0.321721	-1.831		43	HALLMARK_IL2_STAT5_SIGNALING	0.0010846	0.00302663	0.420926	2.06149
44	HALLMARK_BILE_ACID_METABOLISM	0.995058	1	-0.110025	-0.595189		44	HALLMARK_BILE_ACID_METABOLISM	0.00335571	0.00631154	-0.316311	-1.65223		44	HALLMARK_BILE_ACID_METABOLISM	0.0956826	0.125898	0.281253	1.28706
45	HALLMARK_PEROXISOME	0.361111	0.462963	0.185839	1.04797		45	HALLMARK_PEROXISOME	0.00334448	0.00631154	-0.390123	-2.01956		45	HALLMARK_PEROXISOME	0.675708	0.718838	0.198026	0.89299
46	HALLMARK_ALLOGRAFT_REJECTION	0.0509915	0.0849858	0.202371	1.269		46	HALLMARK_ALLOGRAFT_REJECTION	0.00420168	0.00631154	-0.369301	-2.10661		46	HALLMARK_ALLOGRAFT_REJECTION	0.00108342	0.00302663	0.366641	1.7977
47	HALLMARK_SPERMATOGENESIS	0.00158983	0.00895416	-0.655597	-3.65331		47	HALLMARK_SPERMATOGENESIS	0.00137363	0.00631154	0.683637	3.31463		47	HALLMARK_SPERMATOGENESIS	0.00847458	0.0151332	-0.548885	-3.21937
48	HALLMARK_KRAS_SIGNALING_UP	0.00560224	0.012458	0.268242	1.6763		48	HALLMARK_KRAS_SIGNALING_UP	0.033195	0.0414938	-0.225625	-1.27928		48	HALLMARK_KRAS_SIGNALING_UP	0.00107991	0.00302663	0.429463	2.10384
49	HALLMARK_KRAS_SIGNALING_DN	0.0261538	0.048433	-0.230103	-1.35435		49	HALLMARK_KRAS_SIGNALING_DN	0.240157	0.261041	0.22174	1.11314		49	HALLMARK_KRAS_SIGNALING_DN	0.990207	1	0.132307	0.646277
50	HALLMARK_PANCREAS_BETA_CELLS	0.465969	0.568254	-0.229564	-0.999014		50	HALLMARK_PANCREAS_BETA_CELLS	0.731942	0.778662	0.217779	0.843084		50	HALLMARK_PANCREAS_BETA_CELLS	0.919463	0.957774	0.174865	0.661242
